# Supplementary material for: Bone mineral density loci specific to the skull portray potential pleiotropic effects on craniosynostosis
Source: Commun Biol. 2023 Jul 4;6:691. doi: 10.1038/s42003-023-04869-0 (PMC10319806; doi:10.1038/s42003-023-04869-0)
Supplement: Supplementary file 4 — Supplementary Data 1 [file 42003_2023_4869_MOESM4_ESM.xlsx]

## Sheet: Supplementary Data 1
Supplementary Data 1. Descriptives per cohort of genotype data for analysis
STUDY			GENOTYPING		SAMPLE QC						SNP QC (prior to imputation)			IMPUTATION				ASSOCIATION	DXA SPECIFICATIONS
Acronym	GWAS samples	Ethnicity	Genotyping platform & SNP panel	Genotyping calling algorithm	Call rate	Heterozygosity	Ethnic outliers excluded	Stratification Adjustment	Incorrect Gender Allocation	Cryptic Relatedness	MAF	HWE	Call rate	Imputation software	Phased Reference Data	SNPs used for Imputation	Submitted SNPs	Software	Device	Total Number Scanned
ALSPAC	8165	European	Illumina HumanHap 550K	Laboratory Corporation of America	≤97% Excluded	F< .32 & F> .345	non European Ancestry	None	Self reported gender vs. X chromosome heterozygosity	PI HAT> 0.11	≤ 1 % MAF	P value < 1E-6	callrate ≤ 95%	MACH/Minimac	1000G Phase I V. 3	464311	30072738	MACH2qtl	GE-Lunar (Lunar Prodigy)	5434
BMDCS	1885	Multiethnic	Illumina Infinium™ II OMNI Express plus Exome BeadChip	Genome Studio	≤95% Excluded	No exclusion under this criteria	None	10 PCs	Self reported gender vs. X chromosome heterozygosity	PI HAT> 0.45	≤ 0.5% MAF	No exclusion under this criteria	callrate ≤ 95%	SHAPEIT2 /IMPUTE2	1000G Phase I V. 3	739284	15689930	SNPTEST2	Hologic bone densitometers	1885
BPROOF	2789	European	Omniexpress	GenomeStudio	≤97.5% Excluded	F-values < -0.096	4SD CEU HapMap	4 PCs	Self reported gender vs. X chromosome heterozygosity	PI HAT>0.3	≤ 1 % MAF	P value < 1E-6	callrate ≤ 98%	MACH/Minimac	1000G Phase I V. 3	730525	30072738	MACH2qtl	GE-Lunar (Lunar Prodigy)	968
COPSAC2000	271	European	Omniexpress	Genome Studio	≤95% Excluded	F<0.0375 &F >0.27	non European Ancestry	None	Self reported gender vs. X chromosome heterozygosity	removed with IBD calculation	≤ 1 % MAF	P value < 1E-6	callrate < 95%	SHAPEIT2 /IMPUTE2	1000G Phase I V. 3	657699	27446975	Quicktest v0.94	Lunar iDXA (GE Healthcare)	271
COPSAC2010	446	European	Omniexpress	Genome Studio	≤95% Excluded	F<0.0375 &F >0.27	non European Ancestry	None	Self reported gender vs. X chromosome heterozygosity	removed with IBD calculation	≤ 1 % MAF	P value < 1E-6	callrate < 95%	SHAPEIT2 /IMPUTE2	1000G Phase I V. 3	657699	27446975	Quicktest v0.94	Lunar iDXA (GE Healthcare)	446
deCode	90298	Icelandic	Illumina Hapmap and Omni chips	GenomeStudio	<97% Excluded	None	Non-icelandic individuals excluded	None	Self reported gender vs. X chromosome heterozygosity	Related individuals included	≤ 1 % MAF	P value < 1E-6	callrate < 95%	In-house software	1000G Phase I V. 3	699107	21106834	SNPTEST	HologicQDR4500A	24397
ERF	2786	European	Illumina 310, 370, 610K	Beadstudio/Genomestudio	≤95% Excluded	FDR < 1%	ethnic outliers removed	Relationship matrix in probabel	Self reported gender vs. X chromosome heterozygosity	Related individuals included	≤ 0.5 % MAF	P value < 1E-6	callrate < 95%	MACH/Minimac	1000G Phase I V. 3	678524	29974334	ProbABEL	GE-Lunar-DPX-L	2786
Generation R	5732	Multiethnic	Illumina Hapmap 610K	Genome Studio	≤97.5% Excluded	F-values < -0.096	None	20 PCs	Self reported gender vs. X chromosome heterozygosity	PI HAT>0.3	≤ 1 % MAF	P value < 1E-6	callrate ≤ 98%	MACH/Minimac	1000G Phase I V. 3	489878	30072738	MACHqtl	GE-Lunar iDXA (Lunar Prodigy)	6490
GOOD	938	European	Ilumina HapMap 550	GenomeStudio	≤97.5% Excluded	F-values < -0.096	4SD CEU HapMap	4 PCs	Self reported gender vs. X chromosome heterozygosity	PI HAT>0.3	≤ 1 % MAF	P value < 1E-6	callrate ≤ 98%	MACH/Minimac	1000G Phase I V. 3	502668	30072738	MACH2qtl	GE-Lunar (Lunar Prodigy)	938
MrOS-USA	5130	Non-hispanic white	Illumina HumanOmni1_Quad_v1-0 B	BeadStudio	≤97% Excluded	Not applied	4 SD from mean of PC1 or PC2	4 PCs	Self reported gender vs. X chromosome heterozygosity	Only one member of a family	≤ 1 % MAF	P value < 1E-4	callrate ≤ 97%	IMPUTE2	UK10K/1000G Phase I V.3	740713	41992162	GEMMA	Hologic QDR 4500	5955
NEO STUDY	5744	European	Illumina HumanCoreExome24v1	Genome Studio	≤98% Excluded	F>0.35-0.45	+/- 3.5 SD of NEO mean	3 PCs	Self reported gender vs. X chromosome heterozygosity	PI HAT >0.25	≤ 1 % MAF	P value < 1E-6	callrate ≤ 98%	IMPUTE2	1000G Phase I V. 3	349605	28427527	SNPTEST	Hologic Discovery A	802
OPRA	993	European	Omni Express Exome chip	Genome Studio	<95% Excluded	None	None	None	Self reported gender vs. X chromosome heterozygosity	PI HAT > 0.2	No exclusion	P value < 0.001	callrate ≤ 95%	IMPUTE version 2.1.2	1000G Phase I V. 3	740713	30072738	GEMMA	GE-Lunar DPX-L	931
ORCADES	2215	European	Illumina Hap300, Omni1, OmniX	Bead Studio, Genome Studio	≤98% Excluded	NA	None	None	Self reported gender vs. X chromosome heterozygosity	excess IBS incompatible with pedigree	≤ 1 % MAF	P value < 1E-6	callrate ≤ 97%	SHAPEIT, IMPUTE2.	1000G Phase I V. 3	287,208 (Hap300) 615658 (Omni)	37500000	ProbABEL	Hologic QDR-4500	1302
PANIC	469	European	Illumina Custom Infinium chemistry, Array - Cardio-Metabo_Chip_11395247_A, Illumina HumanCoreExome-12v1-0_B	BeadStudio version 3.3.7, Gentrain version 1.0 (Metabochip), GenomeStudio (CoreExome)	≤95% excluded	None	non European Ancestry	None	Self reported gender vs. X chromosome heterozygosity	Twins were excluded	≤ 1 % MAF	P value < 1E-6	callrate ≤ 95%	SHAPEIT, IMPUTE2.	1000G Phase I V. 3	390669	12250634	SNPTEST2	Lunar GE® (Prodigy)	469
RAINE STUDY	1494	Mainly European, a small number of admixed	Illumina Human660W Quad Array	Bead Studio	≤97% Excluded	h-values <0.3	Individuals who did not have at least one Caucasian parent	10PCs	Self reported gender vs. X chromosome heterozygosity	PI HAT> 0.1875	≤ 1 % MAF	P value < 5.7E-7	callrate ≤ 95%	MACH/Minimac	1000G Phase I V. 3	521554	29540342	ProbAbel	Norland XR-36 densitometer	1183
RS1	6291	European	Illumina HumanHap 550K	GenomeStudio	≤97.5% Excluded	F-values < -0.096	4SD CEU HapMap	4 PCs	Self reported gender vs. X chromosome heterozygosity	PI HAT>0.3	≤ 1 % MAF	P value < 1E-6	callrate < 95%	MACH/Minimac	1000G Phase I V. 3	502668	30072738	MACH2qtl	GE-Lunar (Lunar Prodigy)	2436
RS2	2157	European	Illumina HumanHap 550K	GenomeStudio	≤97.5% Excluded	F-values < -0.096	4SD CEU HapMap	4 PCs	Self reported gender vs. X chromosome heterozygosity	PI HAT>0.3	≤ 1 % MAF	P value < 1E-6	callrate ≤ 98%	MACH/Minimac	1000G Phase I V. 3	490409	30072738	MACH2qtl	GE-Lunar (Lunar Prodigy)	758
RS3	3048	European	Ilumina HapMap 550 & 610	GenomeStudio	≤97.5% Excluded	F-values < -0.096	4SD CEU HapMap	4 PCs	Self reported gender vs. X chromosome heterozygosity	PI HAT>0.3	≤ 1 % MAF	P value < 1E-6	callrate ≤ 98%	MACH/Minimac	1000G Phase I V. 3	517658	30072738	MACH2qtl	GE-Lunar (Lunar Prodigy)	2483
SOF	3625	Non-hispanic white	Illumina HumanOmni1_Quad_v1-0 B	BeadStudio	<97% Excluded	Not applied	4 SD from mean of PC1 or PC2	4 PCs	Self reported gender vs. X chromosome heterozygosity	Only one member of a family	≤ 1 % MAF	P value < 1E-4	callrate ≤ 97%	IMPUTE2	UK10K/1000G Phase I V.3	740713	41992162	GEMMA	Hologic QDR 2000	609
TwinsUK	5654	North-Western European	Illumina HumanHap300, HumanHap610Q and 1M‐Duo	Illuminus	<98% Excluded	heterozygosity >2SD from the sample mean	non European Ancestry	2 PCs Eigenstrat	Self reported gender vs. X chromosome heterozygosity	PI HAT>0.12	≤ 1 % MAF	P value < 1E-6	MAF >5% CR <97% or MAF 1-5% CR <99%	IMPUTE2	1000G Phase I V. 3	303,940 -878,319	37428090	GEMMA	Hologic QDR 4500W	7711
UKBIOBANK	1553	North-Western European	Affymetrix UK Biobank Axiom array / UK BiLEVE Axiom array	Affymetrix power tools	<99.9% Excluded		non European Ancestry	No	Self reported gender vs. X chromosome heterozygosity	PI HAT>0.25	≤0.1 % MAF	P value < 1E-12	callrate ≤ 99%	SHAPEIT3 & IMPUTE3	UK10K/1000G Phase 3	641018	77355667	SNPTEST2	Lunar iDXA (GE Healthcare)	1553
