# Supplementary material for: Bone mineral density loci specific to the skull portray potential pleiotropic effects on craniosynostosis
Source: Commun Biol. 2023 Jul 4;6:691. doi: 10.1038/s42003-023-04869-0 (PMC10319806; doi:10.1038/s42003-023-04869-0)
Supplement: Supplementary file 5 — Supplementary Data 2 [file 42003_2023_4869_MOESM5_ESM.xlsx]

## Sheet: Sup Data 2
Supplementary Data 2. Participant descriptions per cohort
Study	Trait	All
		n	mean	SD	median	min	max
ALSPAC	Age (yrs)	5221	9.93756	0.319736	9.86538	8.80769	11.6539
	Weight (kg)	5221	34.7448	7.40577	33.2	19.4	79.2
	Height (cm)	5221	139.679	6.35235	139.5	118.1	164.8
	(TBLH)BMD (g/cm2)	5221	0.777233	0.0534652	0.776402	0.602654	0.981603
BMDCS	Age (yrs)	1328	9.568	3.013	9.496	5	14.995
	Weight (kg)	1328	35.244	14.001	31.8	15.3	78.4
	Height (cm)	1328	137.261	18.588	136.216	101.867	182.4
	(TBLH)BMD (g/cm2)	1328	0.712	0.148	0.693	0.416	1.168
BPROOF	Age (yrs)	968	74.594	5.547	74	66	96
	Weight (kg)	968	78.094	13.152	77.5	46.7	133.5
	Height (cm)	968	170.024	8.879	169.65	145.6	194.7
	(TB)BMD (g/cm2)	968	1.117	0.152	1.119	0.675	1.638
COPSAC2000	Age (yrs)	271	6.894	0.718	6.55	6.354	10.227
	Weight (kg)	271	24.59	4.251	24	15.5	40.6
	Height (cm)	271	124.4	6.162	124	108.2	143.1
	(TBLH)BMD (g/cm2)	271	0.583	0.053	0.577	0.462	0.777
COPSAC2010	Age (yrs)	446	3.458	0.32	3.4	2.65	4.76
	Weight (kg)	446	15.88	1.93	15.8	11.7	23.5
	Height (cm)	446	99.65	5.064	99.65	59.9	115.8
	(TBLH)BMD (g/cm2)	446	0.45	0.033	0.449	0.344	0.546
DECODE	Age (yrs)	4744	54.825	16.745	55.4	15.1	92.1
	Weight (kg)	4744	74.52	15.042	73	35.7	129.3
	Height (cm)	4744	168.782	8.756	168	116.5	203
	(TB)BMD (g/cm2)	4744	1.067	0.129	1.072	0.669	1.71
ERF	Age (yrs)	2631	48.958	14.345	49.518	16.653	86.501
	Weight (kg)	2631	75.457	15.414	74.2	41.9	161
	Height (cm)	2631	167.591	9.398	167	141	196.5
	(TB)BMD (g/cm2)	2631	1.151	0.113	1.148	0.745	1.557
Generation R	Age (yrs)	4069	6.215	0.501	6.072	4.89	9.08
	Weight (kg)	4069	23.08	4.085	22.37	13.66	54.95
	Height (cm)	4069	119.6	5.909	119.2	99	147
	(TB/TBLH)BMD (g/cm2)	4069	0.555	0.049	0.551	0.392	0.784
GOOD	Age (yrs)	938	18.8974	0.556	18.8397	18.0137	20.1041
	Weight (kg)	938	73.89	11.62	72	51.3	127
	Height (cm)	938	181.672	5.909	181.7	161	203
	(TB)BMD (g/cm2)	938	1.24953	0.101	1.2455	0.899	1.615
MROS-USA	Age (yrs)	4581	73.951	5.955	73	65	100
	Weight (kg)	4581	83.421	13.003	82	50.8	136.4
	Height (cm)	4581	174.494	6.633	174.45	147.15	198.9
	(TB)BMD (g/cm2)	4581	1.167	0.127	1.158	0.765	2.047
NEO	Age (yrs)	802	55.85	5.899	56	45	66
	Weight (kg)	802	85.18	16.754	84.3	47.6	161.2
	Height (cm)	802	174.4	9.727	174	152	200
	(TB)BMD (g/cm2)	802	1.142	0.109	1.137	0.852	1.551
OPRA	Age (yrs)	887	75.22	0.14	75.189	75.03	76
	Weight (kg)	887	66.881	10.596	66	41	109
	Height (cm)	887	160.49	5.67	160	140	179
	(TB)BMD (g/cm2)	887	1.007	0.098	1.002	0.718	1.422
Orcades	Age (yrs)	1164	56.408	13.076	58.04	25.72	87.34
	Weight (kg)	1164	77.329	15.435	75.45	45.6	148.4
	Height (cm)	1164	166.473	9.16	165.6	140.6	199.4
	(TB/TBLH)BMD (g/cm2)	1164	1.059	0.13	1.064	0.688	1.468
PANIC	Age (yrs)	447	7.64	0.375	7.63	6.77	9
	Weight (kg)	447	26.83	4.815	26.02	15.24	51.44
	Height (cm)	447	128.7	5.597	129.2	110.7	144.7
	(TB/TBLH)BMD (g/cm2)	447	0.72	0.048	0.717	0.61	0.96
RAINE	Age (yrs)	920	20.048	0.434	19.966	18.87	22.13
	Weight (kg)	920	71.758	14.514	69.7	41.9	138.6
	Height (cm)	920	172.653	9.131	172.5	145	197.5
	(TB)BMD (g/cm2)	920	1.07	0.109	1.072	0.774	1.434
RS1	Age (yrs)	2431	75.27	5.93	74.4	65.23	98.49
	Weight (kg)	2431	76.08	13.17	75.3	36.8	138
	Height (cm)	2431	166.6	9.219	166	135.3	196
	(TB)BMD (g/cm2)	2431	1.109	0.124	1.108	0.726	1.473
RS2	Age (yrs)	749	67.16	6.457	65.17	49.47	91.19
	Weight (kg)	749	77.23	12.77	77.2	46.4	123.2
	Height (cm)	749	168.8	8.83	168.4	146.9	192.4
	(TB)BMD (g/cm2)	749	1.146	0.114	1.147	0.77	1.467
RS3	Age (yrs)	2483	57.31	6.94	57.1	45.74	60.22
	Weight (kg)	2483	80.23	15.439	78.9	31.5	153.2
	Height (cm)	2483	170.5	9.511	169.8	145	201
	(TB)BMD (g/cm2)	2483	1.178	0.107	1.176	0.845	1.515
SOF	Age (yrs)	314	79.557	3.949	79	74	97
	Weight (kg)	314	66.716	12.443	65.65	37	115.7
	Height (cm)	314	158.223	5.902	158.575	143.05	175.35
	(TB/TB)BMD (g/cm2)	314	1.014	0.122	1.011	0.749	1.531
TUK	Age (yrs)	4391	48.075	13.885	50	16	84
	Weight (kg)	4391	68.1	13.046	66	35.1	128.1
	Height (cm)	4391	163.309	7.224	163	141	204
	(TB)BMD (g/cm2)	4391	1.151	0.117	1.152	0.732	1.602
UKBB	Age (yrs)	4047	62.46	7.34	63.3	46.3	77
	Weight (kg)	4047	77.01	15.52	75.5	39.7	155.4
	Height (cm)	4047	169.02	9.35	169	144	194
	(TB)BMD (g/cm2)	4047	1.209	0.149	1.213	0.759	1.691
