# Supplementary material for: Bone mineral density loci specific to the skull portray potential pleiotropic effects on craniosynostosis
Source: Commun Biol. 2023 Jul 4;6:691. doi: 10.1038/s42003-023-04869-0 (PMC10319806; doi:10.1038/s42003-023-04869-0)
Supplement: Supplementary file 6 — Supplementary Data 3 [file 42003_2023_4869_MOESM6_ESM.zip]

Archive with 63 entries (62 files):
- loci/
- loci/chr10_131752499-132752499.pdf
- loci/chr10_53927825-54927825.pdf
- loci/chr11_1-759575.pdf
- loci/chr11_121417163-122417163.pdf
- loci/chr11_15603307-16903307.pdf
- loci/chr11_26963564-27963564.pdf
- loci/chr11_34583633-35583633.pdf
- loci/chr11_46115633-47615633.pdf
- loci/chr11_67718290-68718290.pdf
- loci/chr12_106873522-107873522.pdf
- loci/chr12_28006044-29006044.pdf
- loci/chr12_49000000-50000000.pdf
- loci/chr12_89912755-90912755.pdf
- loci/chr12_93482332-94482332.pdf
- loci/chr13_36973386-37973386.pdf
- loci/chr13_42648546-43648546.pdf
- loci/chr16_1-892318.pdf
- loci/chr16_86682052-87682052.pdf
- loci/chr17_1568932-2568932.pdf
- loci/chr17_337381-1337381.pdf
- loci/chr17_41362277-42362277.pdf
- loci/chr17_63150304-64150304.pdf
- loci/chr17_65953305-66953305.pdf
- loci/chr17_67560451-68560451.pdf
- loci/chr18_59559716-60559716.pdf
- loci/chr1_109975552-110975552.pdf
- loci/chr1_112647607-113647607.pdf
- loci/chr1_163375519-164375519.pdf
- loci/chr1_171622809-172622809.pdf
- loci/chr1_21951845-22951845.pdf
- loci/chr1_219629357-220629357.pdf
- loci/chr1_68134642-69134642.pdf
- loci/chr20_10140306-11140306.pdf
- loci/chr20_38588536-39588536.pdf
- loci/chr21_36470350-37470350.pdf
- loci/chr2_118800000-119800000.pdf
- loci/chr2_40130678-41130678.pdf
- loci/chr2_84998783-85998783.pdf
- loci/chr3_146663978-147663978.pdf
- loci/chr3_156192207-157192207.pdf
- loci/chr3_40638172-41638172.pdf
- loci/chr4_494414-1494414.pdf
- loci/chr4_88331249-89331249.pdf
- loci/chr5_111688456-112688456.pdf
- loci/chr5_122360170-123360170.pdf
- loci/chr5_72118265-73118265.pdf
- loci/chr6_126425630-127725630.pdf
- loci/chr6_129848257-130848257.pdf
- loci/chr6_133025630-134025630.pdf
- loci/chr6_151374122-152374122.pdf
- loci/chr6_44443982-45543982.pdf
- loci/chr6_53117914-54117914.pdf
- loci/chr6_6439532-7439532.pdf
- loci/chr6_73958737-74958737.pdf
- loci/chr7_120373438-121373438.pdf
- loci/chr7_95621636-96621636.pdf
- loci/chr8_103419090-104419090.pdf
- loci/chr8_108896911-109896911.pdf
- loci/chr8_119508587-120508587.pdf
- loci/condindependent.txt.mh.png
- loci/META10002016new2cewqq.pdf
- loci/try.txt.mh3.png
