# Supplementary material for: Bone mineral density loci specific to the skull portray potential pleiotropic effects on craniosynostosis
Source: Commun Biol. 2023 Jul 4;6:691. doi: 10.1038/s42003-023-04869-0 (PMC10319806; doi:10.1038/s42003-023-04869-0)
Supplement: Supplementary file 7 — Supplementary Data 4 [file 42003_2023_4869_MOESM7_ESM.xlsx]

## Sheet: Supplementary Data 4
Supplementary Data 4 Known independent markers associated with bone phenotypes. Index SNPs of the GWS association reported in the reference stated [fourth column]. All effect sizes are reported for the A1 allele. EAF=Effect Allele Frequency, SK=skull BMD , assessed in this study; eBMD = heel BMD (Morris et al. []); TB= total body BMD (Medina-Gomez et al. []); LS=lumbar spine BMD (Zheng et al. [])…
CHR	BP	Rsid	Reference	A1	EAF	beta_SK	P_SK	beta_eBMD	P_eBMD	beta_TB	P_TB	beta_LS	P_LS	beta_FN	P_FN
1	2904634	rs139603701	Morris et al.	A	0.9855	-0.0587	0.1058	0.105751	7.7e-48	-0.0147	0.6261	-0.092822	0.021431	-0.113362	0.001137
1	8422676	rs2252865	Medina-Gomez et al.	T	0.3382	-0.0276	0.0002051	-0.0270176	3.2e-49	-0.0328	4.72e-08	-0.018798	0.04275	-0.024738	0.001899
1	16188681	rs6701290	Morris et al.	A	0.8865	-0.0056	0.6103	-0.035575	5.3e-33	-0.0122	0.1728	0.013495	0.351066	-0.011541	0.383092
1	22411019	rs2473316	Morris et al.	T	0.2438	0.0682	2.077e-16	0.0197389	7.8e-21	0.0363	6.119e-08	0.019851	0.057083	0.019487	0.040425
1	22444859	rs10753528	Medina-Gomez et al.	T	0.2269	0.0767	1.016e-19	0.0225269	4.6e-27	0.0418	7.538e-10	0.021808	0.038121	0.03014	0.000835
1	22472506	rs7519889	Medina-Gomez et al.	A	0.2209	-0.0869	2.076e-23	-0.038812	8e-73	-0.0613	3.864e-18	-0.013607	0.224496	-0.025464	0.007842
1	22490724	rs7521902	Medina-Gomez et al.	A	0.2426	-0.1102	3.297e-41	-0.0385763	1.3e-79	-0.0664	3.316e-23	-0.033615	0.00193	-0.037317	6.6e-05
1	22695412	rs11800051	Zheng et al.	T	0.5363	-0.0784	3.054e-29	-0.0426368	5.1e-125	-0.0684	1.377e-33	-0.042985	1.71e-06	-0.048739	2.26e-10
1	22710877	rs34963268	Zheng et al.	C	0.1719	0.0867	7.052e-21	0.0609934	2.6e-151	0.1014	9.288e-43	0.082737	3.55e-09	0.079267	2.84e-12
1	22733144	rs10917225	Medina-Gomez et al.	T	0.5088	0.0705	6.103e-24	0.039898	6.9e-110	0.0643	4.379e-30	0.028217	0.001574	0.038432	4.96e-07
1	27041714	rs4589135	Morris et al.	T	0.6151	0.0013	0.8645	0.0179922	5.3e-23	0.0218	0.0002104	0.015572	0.08968	0.008988	0.253346
1	38455891	rs4360494	Morris et al.	C	0.5395	0.0304	6.778e-05	0.0193723	4.1e-25	0.0327	2.057e-07	0.013898	0.127052	0.010829	0.168812
1	68603131	rs4397637	Zheng et al.	A	0.1757	0.0609	2.141e-10	0.0336983	6e-48	0.0591	9.939e-14	0.068197	2.71e-09	0.063427	1.31e-10
1	68634779	rs1367445	Zheng et al.	T	0.2602	0.0443	2.357e-08	0.0204531	1.4e-21	0.0389	1.497e-09	0.060981	1.68e-09	0.039872	4.62e-06
1	68639385	rs17482952	Medina-Gomez et al.	A	0.9228	0.0673	2.308e-07	0.0125939	0.00016	0.0648	8.214e-10	0.044912	0.007827	0.042759	0.003039
1	68647716	rs12407028	Zheng et al.	T	0.6043	0.0343	1.854e-06	0.0295718	5e-57	0.0514	1.104e-18	0.063117	4.33e-12	0.045687	5.07e-09
1	68665023	rs7554551	Zheng et al.	T	0.662	-0.058	5.973e-14	-0.0254197	3.8e-40	-0.0573	3.299e-20	-0.073551	1.29e-15	-0.054899	6e-11
1	68725907	rs11209240	Morris et al.	A	0.8394	-0.0299	0.001786	-0.0384521	2.4e-56	-0.0347	7.344e-06	-0.032023	0.009146	-0.014752	0.16368
1	110475971	rs7548588	Medina-Gomez et al.	T	0.598	-0.0351	8.811e-07	-0.0106289	6.6e-08	-0.0367	2.208e-10	-0.029724	0.001056	-0.021964	0.004891
1	113055023	rs3790608	Morris et al.	A	0.1463	0.053	3.764e-07	0.0389237	3.6e-52	0.0434	2.458e-07	0.045445	0.000453	0.036664	0.001004
1	119521631	rs6680737	Morris et al.	A	0.4384	-0.0202	0.005026	0.0220993	7.9e-34	-0.0014	0.8102	0.003752	0.678712	-0.009806	0.206125
1	163874234	rs1080789	Morris et al.	A	0.5338	0.0395	1.52e-08	0.0180047	2.1e-24	0.0204	0.0003142	0.028832	0.001206	0.00483	0.526855
1	172199573	rs479336	Morris et al.	T	0.7385	-0.0239	0.003406	-0.0238787	1.5e-32	-0.0315	1.175e-06	-0.034132	0.000974	-0.043465	9.08e-07
1	172230229	rs12041600*	Medina-Gomez et al.	A	0.4742	-0.0383	2.54e-07	-0.0254	1.4e-15	-0.0343	2.726e-09	-0.022712	0.011751	-0.034488	8.05e-06
1	200672699	rs7535122	Morris et al.	A	0.3868	0.0069	0.3422	0.0162591	1.1e-19	0.0121	0.03801	0.02123	0.019646	0.005139	0.509538
1	210466932	rs7516171	Morris et al.	T	0.1833	0.0317	0.0006114	0.0261324	1.2e-28	0.0179	0.01563	0.015706	0.18172	0.004797	0.635943
1	218988754	rs17514738	Morris et al.	T	0.5894	-0.0077	0.2776	0.0188985	1.3e-23	0.0025	0.6586	-0.007103	0.447676	1.1e-05	0.99897
1	220038825	rs61837366*	Medina-Gomez et al.	T	0.5356	0.0244	0.01085	0.0267	2.6e-13	0.0417	3.067e-09	NA	NA	NA	NA
1	220088047	rs2275707	Morris et al.	A	0.8027	-0.0234	0.008368	-0.0294005	2e-40	-0.0216	0.00257	-0.016582	0.134868	-0.009024	0.343519
1	220129357	rs2795312	Morris et al.	T	0.6543	0.0499	3.06e-10	0.0151114	1.6e-16	0.0297	2.179e-06	0.013424	0.152997	0.017154	0.032896
1	221477744	rs7527300	Morris et al.	T	0.4068	-0.0022	0.7604	-0.0250301	7.4e-43	-0.0025	0.6599	0.001681	0.853374	0.003734	0.632866
1	240586695	rs1414660	Medina-Gomez et al.	T	0.192	0.0134	0.1602	0.0812901	1.5e-280	0.0567	8.905e-14	0.038013	0.07946	0.033987	0.055848
2	651430	rs12714415	Morris et al.	T	0.833	0.0008	0.9379	0.015233	1.6e-10	0.0181	0.01848	-0.005283	0.720225	0.001188	0.920993
2	27741072	rs780096	Medina-Gomez et al.	C	0.4335	-0.0172	0.01534	-0.00372874	0.026	-0.0311	4.577e-08	-0.013694	0.128681	-0.016854	0.029089
2	28937601	rs6547870	Morris et al.	C	0.6199	-0.0013	0.8596	-0.0204767	2.6e-28	-0.0117	0.04383	-0.022769	0.013783	-0.025125	0.001497
2	40630678	rs10490046	Medina-Gomez et al.	A	0.7709	0.0642	1.204e-14	0.0285703	2e-40	0.0429	1.434e-10	0.014916	0.162347	0.020624	0.024958
2	42218358	rs7576689	Morris et al.	T	0.2277	0.0216	0.01468	0.049836	6.4e-115	0.0329	2.566e-06	0.005128	0.633399	0.042193	4.3e-06
2	42250549	rs7584262	Morris et al.	T	0.2354	0.019	0.02256	0.0491938	4.2e-114	0.0334	5.413e-07	0.009024	0.392252	0.043611	1.34e-06
2	43735713	rs6761129	Morris et al.	T	0.1158	0.0223	0.04804	0.0260036	5.2e-20	0.0353	7.806e-05	0.021939	0.123263	0.041151	0.000796
2	54659707	rs4233949	Morris et al.	C	0.3811	0.0297	0.0001157	0.071077	6.9E-333	0.0313	2.472e-07	0.055259	0.001487	0.043868	0.002116
2	68962137	rs10048745	Medina-Gomez et al.	A	0.25	-0.0241	0.003958	-0.014005	4.8e-12	-0.0389	6.44e-09	-0.050051	1.03e-06	-0.0359	5.21e-05
2	71630041	rs7578166	Morris et al.	A	0.3878	-0.0298	3.49e-05	-0.0127153	2e-12	-0.0164	0.004454	0.005022	0.584871	-0.002272	0.773092
2	85484818	rs11904127	Medina-Gomez et al.	A	0.565	-0.0365	1.784e-07	-0.0087177	1.2e-06	-0.0324	1.182e-08	-0.020517	0.023147	-0.014895	0.054449
2	112500035	rs17040773	Morris et al.	A	0.7725	-0.0081	0.4383	0.0135702	3.1e-11	0.0213	0.007969	0.003949	0.714302	0.023029	0.012486
2	119038598	rs1878526	Morris et al.	A	0.221	0.0272	0.001367	0.0634213	5.6e-191	0.0116	0.09223	0.038309	0.000429	0.006262	0.529118
2	119154872	rs6542457	Morris et al.	C	0.07	0.0692	8.967e-07	0.0606232	7.1e-60	0.0475	2.189e-05	0.083353	6.53e-06	-0.004932	0.757451
2	119527123	rs10199437	Morris et al.	A	0.9382	-0.0707	3.098e-06	-0.0502724	3.9e-39	-0.0319	0.009712	-0.027682	0.136107	-0.027471	0.087119
2	119529829	rs55983207	Medina-Gomez et al.	T	0.945	-0.0629	0.0004321	-0.0419232	2e-17	-0.0816	3.51e-08	-0.019663	0.386991	-0.101399	2.52e-07
2	119590951	rs62159864	Morris et al.	A	0.2573	0.0491	1.038e-09	0.0527682	7.1e-149	0.0326	6.661e-07	0.033635	0.000822	0.015939	0.064443
2	159954175	rs34588551	Morris et al.	T	0.3602	-0.0122	0.1001	0.0199768	4e-28	-0.0018	0.7654	0.017105	0.055847	0.000918	0.905258
2	166601046	rs1346004	Zheng et al.	A	0.4875	-0.0324	5.375e-06	-0.00447384	0.0072	-0.0512	3.623e-19	-0.051934	8.71e-09	-0.057817	7.15e-14
2	183730527	rs10206992	Morris et al.	T	0.7524	0.0243	0.002717	0.0185569	1.5e-19	0.0166	0.01143	0.002524	0.806793	0.008655	0.32592
2	198874006	rs1595824	Medina-Gomez et al.	T	0.4804	0.0262	0.0005577	0.00239526	0.21	0.0336	2.652e-08	0.021914	0.200881	0.05178	0.00022
2	200450012	rs4675694	Morris et al.	C	0.1807	-0.0136	0.1554	-0.033203	9.6e-44	0.0004	0.9533	-0.001719	0.882679	-0.015842	0.11298
2	202779950	rs11679645*	Kemp et al.	T	0.7756	0.0072	0.4676	0.0293	3.7e-13	0.0202	0.00789	0.018366	0.099499	0.01579	0.123487
2	202799604	rs2350085	Medina-Gomez et al.	T	0.8797	-0.0221	0.03811	-0.0329749	5.4e-34	-0.0643	3.795e-14	-0.041787	0.002133	-0.043535	0.000196
2	202832130	rs10931982	Medina-Gomez et al.	T	0.2062	-0.0195	0.07468	-0.053909	4.5e-135	-0.0508	1.585e-08	-0.019478	0.213074	-0.024728	0.086148
2	202959762	rs62195575	Morris et al.	A	0.7163	-0.0003	0.9719	-0.0259638	1.3e-41	-0.013	0.04108	0.002857	0.773099	-0.007683	0.365493
2	218105860	rs56185026	Morris et al.	T	0.8894	-0.0233	0.0445	-0.0304695	1.1e-23	-0.0367	7.492e-05	-0.016428	0.263568	-0.030642	0.015908
2	233790522	rs2675952*	Kemp et al.	A	0.3815	-0.0051	0.5306	0.02434	1.4e-12	0.0124	0.04769	0.02782	0.076471	0.017989	0.225302
2	234303405	rs838721	Medina-Gomez et al.	A	0.4449	-0.033	3.006e-06	0.000449629	0.71	-0.0314	4.48e-08	-0.016389	0.070207	-0.014134	0.068326
2	238395479	rs58057291	Morris et al.	A	0.2313	0.0017	0.8453	-0.0222667	9.7e-27	-0.0149	0.03123	-0.011477	0.285026	-0.005251	0.567519
3	11300707	rs901865	Morris et al.	T	0.1721	0.0238	0.01112	0.0268666	2.2e-31	0.0202	0.006764	0.017532	0.123624	0.014334	0.144137
3	12060484	rs17612444	Morris et al.	A	0.9511	-0.0322	0.04824	-0.0217759	1.2e-06	-0.0513	8.088e-05	-0.056268	0.004485	-0.017966	0.291014
3	12334555	rs6782178	Morris et al.	T	0.4115	0.0013	0.86	0.0144077	4.5e-16	0.0123	0.03531	0.023005	0.013951	0.011675	0.145665
3	14169079	rs7632937	Morris et al.	T	0.927	-0.0196	0.2046	-0.0278514	1.6e-08	-0.0065	0.5884	0.011016	0.678568	0.002921	0.895689
3	20023859	rs115814778	Morris et al.	A	0.0115	0.0244	0.5052	-0.0546823	2.4e-11	-0.0323	0.2488	-0.041403	0.328245	-0.034406	0.331357
3	24299611	rs1667747	Morris et al.	A	0.7646	-0.0025	0.7658	-0.0113711	4.2e-07	0.0076	0.2534	0.00493	0.639627	-0.016684	0.064334
3	24490426	rs11712061	Morris et al.	T	0.5567	0.0065	0.3531	0.0125805	6.5e-10	0.018	0.00157	0.022998	0.011409	0.013592	0.080116
3	25528376	rs1286662	Morris et al.	A	0.8164	0.0077	0.3967	0.0222947	1.1e-19	0.0065	0.3723	0.015384	0.183988	0.006237	0.52929
3	29459967	rs28373428	Morris et al.	A	0.1552	0.0116	0.2316	0.0222698	6.7e-18	0.0128	0.09879	0.024384	0.047838	0.021966	0.038428
3	30736573	rs7633119	Morris et al.	T	0.6611	0.0089	0.2247	0.0143307	2e-13	-0.0014	0.8144	0.011631	0.230556	0.005488	0.509821
3	32929115	rs9310995	Morris et al.	T	0.553	-0.0031	0.6717	-0.0157942	1e-16	-0.0023	0.6902	-0.000784	0.931276	0.004941	0.52542
3	33408869	rs146447986	Morris et al.	T	0.0135	-0.0554	0.09954	-0.0813212	8.2e-19	-0.0375	0.1973	-0.068912	0.157286	-0.062929	0.130062
3	37507615	rs199281	Morris et al.	T	0.1761	-0.0202	0.03015	-0.015561	2.5e-09	-0.0124	0.1029	-0.035055	0.004637	-0.016901	0.111397
3	40987921	rs9813107	Morris et al.	T	0.8707	-0.0063	0.5695	0.0238121	2.5e-19	0.0081	0.3714	0.019772	0.155419	0.006888	0.564634
3	41123984	rs370387	Zheng et al.	A	0.5466	0.0445	2.499e-10	0.0468543	2.8e-149	0.0697	6.773e-35	0.054827	1.2e-09	0.059739	1.03e-14
3	46187707	rs4683184	Morris et al.	A	0.6298	0.0237	0.00132	0.0143802	2.1e-14	0.0146	0.01365	0.025114	0.007839	0.004676	0.563871
3	48817138	rs62261502	Morris et al.	A	0.0693	-0.0192	0.2295	0.0450596	3.4e-37	0.0367	0.004678	0.043355	0.019677	0.044648	0.005386
3	50132131	rs2624834	Morris et al.	T	0.8264	-0.0121	0.1973	-0.0149693	2.4e-10	-0.0109	0.1513	-0.008175	0.490901	-0.009061	0.369859
3	52861211	rs13072536	Morris et al.	A	0.7723	0.0209	0.01463	-0.0169139	2.4e-14	0.0056	0.411	7.2e-05	0.994459	0.001606	0.857304
3	55600482	rs66620549	Morris et al.	A	0.2307	0.0111	0.1896	-0.0110141	7.3e-06	-0.0035	0.6101	-0.008219	0.436042	0.013203	0.144307
3	56156417	rs73091252	Morris et al.	T	0.9768	0.0117	0.6771	-0.0401778	1.7e-08	-0.0175	0.3974	-0.065756	0.069951	-0.064808	0.039266
3	56169965	rs11915970	Morris et al.	A	0.8763	-0.0069	0.5226	-0.0441141	4.9e-54	-0.02	0.02107	-0.040537	0.002687	-0.043025	0.000212
3	56263534	rs4974186	Morris et al.	T	0.5342	-0.0078	0.2717	0.023963	8.8e-42	0.0098	0.08436	0.020876	0.02046	0.018254	0.017721
3	57708022	rs9873544	Morris et al.	T	0.3664	0.0051	0.4892	-0.0149911	1.1e-15	-0.002	0.729	0.003821	0.68375	0.005967	0.457478
3	58334538	rs146317210	Morris et al.	T	0.0095	0.0136	0.753	0.0634629	8.2e-11	0.064	0.07032	0.055383	0.278164	-0.050689	0.269078
3	101242751	rs13088318	Morris et al.	A	0.6696	-0.0139	0.06595	-0.0152577	8.2e-15	-0.0098	0.109	-0.003123	0.743513	-0.004802	0.5559
3	113370010	rs1026364*	Estrada et al (FNBMD)	T	0.3674	0.0035	0.6564	0.0004	0.83	0.0226	0.0001504	0.0128	0.171	#N/A	#N/A
3	118183783	rs1949542	Pei et al.	A	0.3906	0.0131	0.06585	0.001871	0.28	0.0062	0.2829	-0.013165	0.150551	-0.019069	0.015271
3	123068744	rs11719201	Morris et al.	T	0.2407	0.0049	0.5471	-0.0131957	1.9e-11	-0.0029	0.6678	-0.01038	0.322828	-0.015232	0.090887
3	124521035	rs12487905	Morris et al.	T	0.7925	-0.0072	0.403	-0.0127555	1.2e-08	0.0036	0.6071	-0.003819	0.731516	-0.004064	0.670354
3	126208908	rs6794670	Morris et al.	C	0.7904	0.0112	0.2012	0.0146637	4e-09	0.0144	0.04178	-0.002322	0.832496	0.002017	0.830597
3	141133450	rs1991431	Morris et al.	A	0.4513	-0.0161	0.02323	-0.0178361	3.7e-23	-0.0139	0.0151	0.003821	0.720748	-0.007735	0.37392
3	142099367	rs73238169	Morris et al.	A	0.1301	-0.0198	0.06368	-0.0192255	1.5e-11	-0.0011	0.9	0.003019	0.817759	0.022101	0.050422
3	142610671	rs56389497	Morris et al.	A	0.1525	-0.0068	0.4852	-0.0154061	8.3e-10	-0.0055	0.4871	0.013206	0.292952	0.006711	0.534743
3	150066540	rs62271373	Morris et al.	A	0.0552	-0.0003	0.9841	0.0283346	4e-13	-0.004	0.766	0.034078	0.077909	0.049957	0.002402
3	152022890	rs6784925	Morris et al.	T	0.5555	-0.0155	0.02775	-0.011185	1.3e-09	-0.0096	0.09282	-0.002048	0.821652	0.007559	0.331497
3	156505364	rs343994	Morris et al.	C	0.4126	-0.0228	0.001344	-0.0185964	3.3e-23	-0.0274	1.909e-06	-0.031453	0.000542	-0.020843	0.007478
3	156554568	rs344078	Medina-Gomez et al.	T	0.1933	-0.0482	5.971e-08	-0.0424589	4e-71	-0.04	2.171e-08	-0.034672	0.002688	-0.028714	0.003748
3	156798732	rs900399	Morris et al.	A	0.6045	-0.0145	0.04119	0.0284046	1.2e-53	-0.0047	0.4253	-0.020343	0.027665	-0.018956	0.016866
3	168631225	rs6803137	Morris et al.	A	0.7836	-0.016	0.07911	0.0183556	3.4e-18	-0.0032	0.6567	0.006015	0.7754	0.013301	0.440193
3	168692352	rs9290351	Morris et al.	T	0.1304	-0.0277	0.00783	0.0238627	5.3e-17	-0.0063	0.4518	0.00602	0.657881	0.015139	0.194198
3	185530290	rs6769511	Morris et al.	T	0.6863	-0.0164	0.02998	-0.0146829	1.4e-14	-0.0129	0.03391	-0.026629	0.00645	-0.006219	0.45763
3	186004526	rs4686419	Morris et al.	T	0.6937	-0.0112	0.142	-0.0166705	5.6e-17	-0.0064	0.3195	-0.009852	0.327329	0.003614	0.677973
3	196906074	rs13070996	Morris et al.	T	0.283	0.0048	0.5396	-0.014301	1.4e-13	0.006	0.3453	-0.000467	0.963108	0.000164	0.984838
4	994414	rs3755955	Medina-Gomez et al.	A	0.1562	-0.0624	1.257e-10	-0.0680269	1.9e-167	-0.0737	2.095e-19	-0.049217	5.05e-05	-0.044178	2.87e-05
4	1000138	rs6829296	Morris et al.	C	0.6492	0.0233	0.002934	0.0114188	2.7e-10	0.0285	1.291e-05	0.013676	0.157092	0.007855	0.34686
4	1003022	rs4505759	Medina-Gomez et al.	T	0.3031	0.0367	2.881e-06	0.0568166	5.8e-193	0.0362	3.214e-08	0.027141	0.007357	0.041432	2.21e-06
4	1034997	rs112069922	Morris et al.	T	0.0467	-0.0514	0.008228	-0.0835738	6.1e-87	-0.0619	0.0001367	-0.035438	0.110046	-0.066372	0.000483
4	38361120	rs1386625	Morris et al.	A	0.0882	0.0158	0.2061	0.0455185	8.5e-52	0.0302	0.003305	-0.00125	0.937813	0.021066	0.124718
4	57905807	rs11133474	Morris et al.	T	0.3452	0.0042	0.5693	0.0167685	4.4e-17	-0.005	0.4042	-0.02132	0.022381	0.000227	0.97734
4	71991184	rs11729023	Morris et al.	T	0.1186	-0.0082	0.4445	0.0250765	1.9e-19	0.0228	0.0098	0.0145	0.285809	0.008515	0.467208
4	86725959	rs72976751	Morris et al.	A	0.8609	-0.0075	0.4546	-0.0327849	9.2e-37	-0.0047	0.569	0.035851	0.005584	-0.000642	0.953687
4	88773849	rs6532023	Medina-Gomez et al.	T	0.342	0.056	4.42e-14	0.0327123	3.2e-65	0.0598	1.307e-23	0.04841	2.34e-07	0.033589	2.78e-05
4	95134692	rs10013456	Morris et al.	A	0.8138	-0.0131	0.1611	-0.0269054	1.8e-32	-0.0289	0.0001191	-0.034104	0.003045	-0.026603	0.006954
4	146174631	rs6839437	Morris et al.	T	0.1741	-0.011	0.2464	-0.033192	1.8e-40	0.0138	0.07013	-0.012727	0.299171	0.005623	0.591029
4	146851785	rs10022648	Morris et al.	A	0.597	0.0263	0.0002167	0.0164253	1.8e-18	0.0205	0.0003776	0.017707	0.052537	0.022164	0.004624
4	157507231	rs34687052	Morris et al.	A	0.6438	-0.0105	0.1516	0.0162655	1.2e-18	0.0044	0.4531	-0.01035	0.274879	-0.005958	0.462993
5	31134837	rs6870556	Morris et al.	A	0.626	0.012	0.09508	-0.0191468	3.9e-24	0.0037	0.5279	-0.009257	0.313212	-0.001093	0.88961
5	36646946	rs1428968	Morris et al.	T	0.1765	0.0372	4.173e-05	0.0234504	1.1e-24	0.0286	0.0001132	0.04086	0.000321	0.022419	0.021729
5	39382261	rs2542710	Morris et al.	A	0.5275	0.0046	0.5135	0.0266442	1.4e-48	0.0077	0.1779	0.006046	0.500158	0.011943	0.119809
5	54844572	rs28744551	Morris et al.	C	0.8999	-0.0358	0.003484	-0.0323177	1.1e-24	-0.0262	0.007002	-0.002759	0.857413	-0.005765	0.661024
5	72607981	rs10805874	Morris et al.	A	0.6916	-0.0341	1.29e-05	-0.0200305	7e-24	-0.0208	0.0009099	-0.013287	0.167139	0.001177	0.886649
5	80286819	rs559181	Morris et al.	A	0.5183	0.0055	0.4285	0.0185792	2.8e-24	0.0181	0.00134	0.012021	0.177985	0.012273	0.108467
5	88376061	rs1366594	Zheng et al.	A	0.5303	0.032	5.345e-06	-0.00547314	0.0023	0.0484	2.353e-17	0.006999	0.435353	0.079453	5.44e-25
5	112221869	rs818427	Medina-Gomez et al.	T	0.32	0.0462	1.344e-09	0.0125391	1e-10	0.0342	2.372e-08	0.004426	0.644959	0.008023	0.327453
5	122847622	rs11745493	Medina-Gomez et al.	A	0.7433	0.0608	5.898e-14	0.024146	2.5e-30	0.0445	7.745e-12	0.010142	0.326255	0.024677	0.00522
5	135430668	rs6882422	Morris et al.	A	0.1061	0.0257	0.02433	-0.0288998	3.4e-24	-0.0109	0.2422	0.000626	0.965434	-0.032812	0.00787
5	142590233	rs3776221	Morris et al.	A	0.7307	0.0125	0.11	0.0198153	3.9e-21	0.0101	0.1151	-0.003529	0.732725	0.008455	0.342728
5	148787469	rs368510	Morris et al.	A	0.3419	0.0065	0.3978	0.0236734	1.1e-34	0.0166	0.007705	0.009576	0.325082	-0.001511	0.856129
6	2500820	rs4959677	Morris et al.	C	0.4876	0.01	0.1638	-0.0227976	1.9e-37	0	0.9994	0.011448	0.198608	0.002107	0.782863
6	6961571	rs9378485	Morris et al.	T	0.6044	0.0285	5.616e-05	0.0141876	1.6e-13	0.0165	0.004032	0.022526	0.012855	0.014228	0.067067
6	7058857	rs525678	Morris et al.	A	0.0389	0.0021	0.9096	0.0677329	7.4e-46	0.0121	0.4154	0.011312	0.630343	-0.011485	0.57143
6	7231843	rs9379084	Morris et al.	A	0.1249	-0.0057	0.6302	-0.0354806	6e-37	-0.0333	0.0005257	-0.008256	0.539698	-0.008468	0.466183
6	21384613	rs9466056	Morris et al.	A	0.3798	-0.0152	0.0355	-0.012252	4.8e-12	-0.0276	1.9e-06	-0.039087	1.81e-05	-0.038373	8.86e-07
6	44639184	rs11755164	Medina-Gomez et al.	T	0.4136	-0.0457	9.017e-10	-0.0231244	3.7e-37	-0.0405	7.126e-12	-0.023901	0.009783	-0.01272	0.107601
6	53610893	rs114995172	Morris et al.	T	0.235	-0.0264	0.001993	-0.0151929	1.2e-13	-0.0117	0.08484	-0.004719	0.659707	0.002609	0.77628
6	53617730	rs12213392	Morris et al.	T	0.5528	-0.0205	0.004427	0.0163616	3e-21	-0.0069	0.2312	-0.012253	0.17245	-0.005265	0.49415
6	55265021	rs1502199	Morris et al.	A	0.2661	-0.0007	0.9281	0.017271	8.9e-19	-0.0068	0.287	0.006786	0.497306	-0.006468	0.452392
6	55468836	rs76768932	Morris et al.	C	0.0365	0.0353	0.11	0.0402894	3.2e-15	0.0581	0.0007935	-0.002356	0.933266	0.005901	0.801901
6	55624017	rs72868839	Morris et al.	A	0.9211	0.0002	0.9861	-0.0496006	3.9e-44	-0.0125	0.2585	0.027617	0.126396	-0.003917	0.800103
6	74506220	rs10943130	Morris et al.	T	0.5014	-0.0378	1.109e-07	-0.0233194	1.8e-41	-0.002	0.7224	-0.008666	0.338135	-0.001865	0.808896
6	126375581	rs1268119	Morris et al.	T	0.2683	0.002	0.8115	-0.0142085	7.7e-13	-0.0219	0.00098	-0.018543	0.06645	-0.015117	0.080599
6	126678785	rs9401877	Morris et al.	T	0.2423	0.0607	1.312e-12	-0.0164896	1.5e-16	0.0243	0.0003691	0.007584	0.471274	-8e-06	0.999279
6	126844254	rs118009556	Morris et al.	A	0.0344	-0.0583	0.009299	0.0194896	4.1e-05	0.0234	0.1917	0.006361	0.79701	0.029016	0.168723
6	127047776	rs1101560	Morris et al.	A	0.2585	0.0633	5.76e-15	-0.0193405	6e-23	0.0245	0.0001525	0.01064	0.300532	0.007077	0.420486
6	127167072	rs13204965	Zheng et al.	A	0.7582	0.0563	1.16e-10	-0.0154693	2.5e-14	0.0619	1.015e-18	0.038643	0.000281	0.051765	1.39e-08
6	127204623	rs9375477	Medina-Gomez et al.	A	0.8224	-0.057	3.243e-09	-0.030752	5.8e-36	-0.0569	9.424e-14	-0.029435	0.016707	-0.028873	0.006378
6	127398595	rs9491689	Medina-Gomez et al.	A	0.2876	0.0597	2.347e-14	0.0485011	1.8e-129	0.0518	2.041e-16	0.022159	0.0293	0.01933	0.027125
6	127468274	rs7741021	Medina-Gomez et al.	A	0.5207	-0.0279	9.781e-05	-0.0786075	1.1E-423	-0.0356	3.989e-10	-0.000633	0.943626	-0.019864	0.009484
6	130345835	rs1415701	Morris et al.	A	0.2651	-0.0344	4.933e-05	0.0242263	5.5e-33	-0.0072	0.2726	-0.002616	0.797983	0.008185	0.350873
6	133350936	rs3012465	Kemp et al.	A	0.3414	-0.0988	9.784e-41	0.0356559	7.2e-80	-0.0217	0.0002613	0.016358	0.079221	0.024795	0.001937
6	133540195	rs9402490	Morris et al.	T	0.5596	0.0668	2.745e-18	-0.0504953	4.8e-171	0.0269	6.113e-06	0.002489	0.824693	0.000816	0.934
6	133641473	rs11759873	Morris et al.	A	0.6481	0.0886	5.847e-33	-0.0359183	4e-83	0.0275	3.324e-06	-0.009149	0.324389	0.005486	0.491533
6	133703325	rs2235485	Morris et al.	A	0.8446	-0.0198	0.0404	0.0227794	7.3e-21	-0.0032	0.6806	-0.004135	0.746857	-0.002026	0.856416
6	151895456	rs6909279	Paternoster et al.	C	0.5889	0.0441	1.071e-09	0.0718388	6.0E-337	0.0715	2.52e-35	0.055228	1.27e-09	0.050741	8.07e-11
7	2762386	rs798545	Morris et al.	T	0.2848	0.015	0.05749	0.0122225	1.2e-10	0.0145	0.02204	-0.000248	0.980055	0.021053	0.013048
7	4710677	rs12673062	Morris et al.	A	0.2155	-0.0281	0.004214	0.0131686	3.3e-09	-0.0304	6.389e-05	-0.038737	0.000489	-0.001804	0.849389
7	15031507	rs12534970	Morris et al.	A	0.5071	0.0075	0.3056	-0.0119276	2.7e-10	-0.0015	0.7972	-0.005127	0.566841	-0.001343	0.860973
7	15508136	rs7789097	Morris et al.	A	0.152	-0.0028	0.7776	-0.0134919	1.2e-08	0.0024	0.764	-0.023087	0.0679	-0.003458	0.750129
7	15664571	rs10261246	Morris et al.	A	0.6769	-0.0144	0.0572	0.0263208	8.4e-43	-0.0111	0.0672	-0.009997	0.29093	0.004742	0.558971
7	15721178	rs3801427	Morris et al.	T	0.763	-0.0144	0.08167	0.0330967	8.5e-57	-0.0181	0.006453	-0.007916	0.442642	0.018202	0.039943
7	15957499	rs17351518	Morris et al.	C	0.6562	0.0027	0.7201	-0.0146976	1.7e-14	0.0006	0.9185	-0.014368	0.131736	-0.002225	0.784879
7	17971224	rs4532510	Morris et al.	T	0.5133	-0.0004	0.9598	0.0105164	3.2e-09	0.0069	0.2355	0.014166	0.116221	0.006704	0.385097
7	19175406	rs12154446	Morris et al.	A	0.2651	-0.006	0.4661	0.0119635	4.2e-08	0.0005	0.9479	0.010881	0.30012	0.017837	0.048715
7	19591565	rs12673167	Morris et al.	C	0.712	0.0131	0.09757	-0.016088	8e-17	0.0072	0.2564	-0.001863	0.849159	0.005728	0.494526
7	20052860	rs11763267	Morris et al.	T	0.8075	0.0081	0.3597	0.0206505	8.2e-20	0.0209	0.004131	0.016667	0.141813	0.004228	0.663701
7	20327369	rs62453057	Morris et al.	A	0.8228	-0.0017	0.8574	-0.0210123	2.3e-17	-0.0082	0.2781	-0.020953	0.076442	-0.019382	0.056016
7	25699861	rs87	Morris et al.	A	0.212	-0.0009	0.9135	-0.036979	1.9e-59	-0.0127	0.06813	0.007221	0.507046	-0.006731	0.471093
7	25858614	rs10245353	Morris et al.	A	0.1837	-0.0041	0.6533	0.0144123	6.4e-10	-0.0084	0.2549	0.007101	0.536424	-0.023509	0.016782
7	27214557	rs3779456	Morris et al.	T	0.5642	0.0067	0.3371	0.0165335	2.5e-22	0.011	0.0563	-0.006233	0.499812	-0.009038	0.256064
7	27221454	rs17501090	Morris et al.	A	0.0261	-0.0394	0.08691	-0.0740615	6.8e-33	-0.0145	0.4386	-0.025247	0.400247	-0.015285	0.563604
7	27248891	rs7812039	Morris et al.	C	0.1952	-0.0084	0.3445	0.0170867	5.1e-15	0.0011	0.8776	0.011523	0.316088	-8.1e-05	0.993417
7	27305223	rs113557605	Morris et al.	A	0.0744	-0.0233	0.1118	-0.0406438	1.8e-30	-0.0132	0.2729	0.012143	0.496969	0.018732	0.221972
7	27966984	rs6968704	Morris et al.	T	0.3231	-0.0019	0.8046	0.000743053	0.5	0.0243	5.88e-05	0.004749	0.626658	0.01241	0.139936
7	27970153	rs10239787	Morris et al.	T	0.33	0.0072	0.3396	-0.0294722	1.7e-52	-0.0153	0.01154	-0.014214	0.139703	-0.015469	0.061712
7	28609388	rs71539572	Morris et al.	A	0.2185	0.0062	0.4664	0.0207899	1.9e-21	0.0016	0.8228	-0.009652	0.370311	0.007199	0.435992
7	28725536	rs757980	Morris et al.	A	0.7553	-0.034	3.162e-05	-0.0355894	1.5e-66	-0.0036	0.6033	-0.015168	0.153417	0.011927	0.193041
7	29853084	rs62459989	Morris et al.	T	0.1817	0.0317	0.0004615	0.0175729	2.2e-12	0.0237	0.001115	0.023131	0.043738	0.013307	0.175092
7	30955539	rs28362709	Medina-Gomez et al.	T	0.2198	-0.0042	0.6452	-0.0425818	3.6e-88	-0.0501	1.258e-11	-0.029673	0.008646	-0.033679	0.000556
7	37947818	rs10264106	Morris et al.	A	0.8149	-0.0335	0.0002189	-0.0487347	6e-97	-0.032	1.191e-05	-0.056945	6.24e-07	-0.023631	0.016101
7	37989775	rs1450851	Morris et al.	T	0.3457	0.0117	0.116	0.0305125	3.8e-61	0.0069	0.252	0.025778	0.004563	0.005245	0.504117
7	38110394	rs939666	Zheng et al.	T	0.2034	0.0295	0.0007261	0.0710745	3.4e-222	0.0479	7.946e-12	0.065652	2.42e-09	0.05197	3.93e-08
7	38112615	rs1717720	Zheng et al.	A	0.333	-0.0372	5.797e-07	-0.0584375	6.4e-215	-0.0426	6.362e-13	-0.06578	2.39e-12	-0.033109	3.8e-05
7	42606913	rs76990766	Morris et al.	T	0.0481	0.0125	0.5426	0.0438194	7.9e-26	0.0155	0.3357	0.034218	0.132245	0.007849	0.686708
7	50901491	rs1548607	Medina-Gomez et al.	A	0.6894	0.0419	4.563e-07	0.0180626	7.6e-23	0.0363	4.184e-08	0.034032	0.000559	0.005488	0.517208
7	74110705	rs74910854	Morris et al.	A	0.9298	-0.0209	0.2586	0.0241356	2.3e-12	-0.0116	0.4322	0.002705	0.894965	0.011142	0.525465
7	83306489	rs571356	Morris et al.	A	0.3237	0.0161	0.0337	-0.0157818	6.3e-15	-0.002	0.7375	-0.014615	0.125429	0.002683	0.743106
7	83639687	rs10499878	Morris et al.	A	0.8208	0	0.9983	-0.0182221	2.5e-15	-0.0017	0.8137	-0.006062	0.599989	-0.005338	0.590611
7	84786954	rs13225158	Morris et al.	A	0.3373	-0.017	0.02676	-0.0104708	2.1e-09	-0.0258	2.181e-05	-0.026449	0.004543	-0.016183	0.042773
7	92248076	rs42235	Morris et al.	T	0.3017	-0.0143	0.06924	-0.0210067	4.7e-29	-0.0169	0.006127	0.001282	0.895889	0.008669	0.302116
7	93959918	rs17166182	Morris et al.	A	0.3658	-0.0097	0.2021	-0.0122938	1.8e-11	-0.0171	0.00438	-0.012034	0.195744	-0.006129	0.442995
7	95727967	rs6966540	Morris et al.	T	0.6213	-0.0132	0.07189	-0.0199837	3.4e-27	-0.0227	0.0001136	-0.021737	0.018838	-0.024227	0.002244
7	96041558	rs7778451	Morris et al.	C	0.3672	-0.0162	0.03034	-0.0202673	1.3e-28	-0.0232	0.0001022	-0.016236	0.081065	-0.016782	0.035455
7	96133319	rs6965122	Zheng et al.	A	0.6786	0.0424	2.768e-08	0.045652	6.1e-132	0.0733	3.158e-33	0.061835	7.4e-11	0.065166	1.08e-15
7	96308943	rs2272224	Medina-Gomez et al.	T	0.7081	-0.0287	0.0002852	-0.0282835	1.5e-44	-0.0367	4.594e-09	-0.044079	8.18e-06	-0.045553	8.04e-08
7	96590472	rs17598579	Morris et al.	T	0.1301	-0.0211	0.05036	-0.0271036	8.3e-24	-0.0243	0.004422	0.002487	0.848024	-0.022784	0.040743
7	96611052	rs56363908	Morris et al.	A	0.9563	-0.0176	0.4297	-0.0251652	2.7e-08	-0.011	0.5124	-0.045795	0.066605	-0.004247	0.842629
7	96647184	rs1724298	Morris et al.	T	0.8965	-0.019	0.1257	-0.0330732	1.7e-30	-0.0508	3.831e-07	-0.024503	0.10123	-0.024408	0.056283
7	96722041	rs6958059	Morris et al.	A	0.6241	0.0056	0.4517	0.0196748	7.6e-26	0.0225	0.0001317	0.017694	0.056176	0.013709	0.083835
7	99332948	rs45446698	Morris et al.	T	0.9585	0.0668	0.0005458	0.038929	2.2e-19	0.0827	1.17e-07	0.122103	1.76e-06	0.082435	0.000172
7	100053690	rs2406255	Morris et al.	T	0.8118	-0.0114	0.2139	0.0147494	2.2e-10	0.0119	0.1074	0.003684	0.74691	0.003534	0.7176
7	100346053	rs79163323	Morris et al.	T	0.0373	0.0266	0.1738	0.032513	4.1e-11	0.0343	0.02259	0.005596	0.793531	-0.004669	0.799587
7	100498475	rs3847063	Morris et al.	A	0.527	-0.0103	0.1504	0.013634	1.1e-13	0.004	0.4797	-0.01131	0.209814	-0.012261	0.111334
7	105494963	rs212417	Morris et al.	A	0.6656	-0.0202	0.006841	-0.0291676	2.6e-53	-0.0287	1.586e-06	-0.021108	0.025513	-0.025027	0.001969
7	118036323	rs75147459	Morris et al.	T	0.0456	-0.0061	0.7412	0.0189698	0.00017	-0.0283	0.05799	-0.027221	0.218109	-0.051722	0.006886
7	119919706	rs150187724	Morris et al.	A	0.0174	0.0082	0.8134	0.045135	8.7e-13	0.0531	0.05878	-0.035654	0.376596	-0.046533	0.151874
7	120526428	rs34396633	Morris et al.	A	0.015	0.1125	0.02294	0.1565	5.3e-16	0.1142	0.000142	NA	NA	#N/A	#N/A
7	120727232	rs2908574	Morris et al.	T	0.1034	0.0353	0.002531	-0.0564516	1.2e-74	0.0191	0.04267	-0.00569	0.713448	0.001847	0.8885
7	120759584	rs182975328	Morris et al.	A	0.9878	-0.0086	0.8306	-0.12434	2.4e-41	-0.043	0.189	0.003898	0.931815	0.011287	0.771562
7	120786416	rs10258619	Medina-Gomez et al.	T	0.6149	0.1043	2.491e-45	-0.0567156	1e-208	0.0549	3.969e-21	0.026489	0.00425	0.022931	0.003634
7	120874872	rs1534018	Morris et al.	T	0.4571	-0.0564	5.063e-15	0.0800546	2.3E-433	-0.0221	0.000103	0.001312	0.883947	-0.007124	0.353797
7	120919495	rs798903	Morris et al.	T	0.4916	-0.0614	1.018e-17	0.0557264	1.1e-208	-0.0218	0.0001456	-0.02423	0.007047	-0.011233	0.143484
7	120951144	rs2707520	Medina-Gomez et al.	A	0.5047	0.0473	6.295e-11	0.0992297	6.1E-656	0.071	1.173e-34	0.020164	0.024461	0.024077	0.00168
7	120953756	rs76042375	Medina-Gomez et al.	A	0.0449	0.1989	1.32e-27	0.127014	5.2e-197	0.1408	2.234e-22	0.094551	5.5e-06	0.035834	0.044167
7	120954908	rs2707518	Medina-Gomez et al.	T	0.3818	0.0557	6.473e-13	0.167168	1.2E-1772	0.0894	9.036e-48	0.046191	9.82e-07	0.039151	1.28e-06
7	120960352	rs112187554	Morris et al.	A	0.9845	0.0205	0.6383	-0.161658	2.2e-54	-0.058	0.04469	NA	NA	#N/A	#N/A
7	120966790	rs3779381	Zheng et al.	A	0.7467	-0.1294	2.096e-55	-0.173108	6.7E-1547	-0.1345	7.32e-96	-0.073752	3.85e-13	-0.057989	2.87e-11
7	120984041	rs2536185	Zheng et al.	T	0.4439	0.1145	3.331e-57	0.095858	1.2E-608	0.115	1.03e-89	0.041943	2.94e-06	0.049584	1.1e-10
7	121017812	rs2952565	Medina-Gomez et al.	T	0.1854	-0.1001	7.331e-19	-0.080018	3.8e-254	-0.1041	2.841e-31	-0.048589	0.000205	-0.047484	1.49e-05
7	121036166	rs138090420	Morris et al.	A	0.0275	0.0909	0.001232	0.146026	4.9e-173	0.1011	1.249e-06	0.073406	0.031089	0.025838	0.397023
7	121195151	rs2107801	Morris et al.	T	0.5896	-0.0166	0.02194	-0.0101165	8.7e-08	-0.024	2.944e-05	-0.003342	0.713559	-0.00383	0.623683
7	121472885	rs10264053	Morris et al.	A	0.3247	0.0162	0.03329	0.0162144	2.7e-16	0.0089	0.142	0.01406	0.14192	0.008627	0.295646
7	127015083	rs62621812	Morris et al.	A	0.022	-0.0162	0.5667	-0.0893593	3.9e-45	-0.0428	0.05797	-0.018247	0.551375	-0.015588	0.564689
7	130887687	rs6467366	Morris et al.	T	0.2075	-0.0065	0.4539	0.0140393	1.2e-10	-0.0008	0.9099	-0.016424	0.144299	-0.005287	0.585858
7	135138331	rs2551769	Morris et al.	A	0.2937	0.0013	0.8684	0.0125201	4.9e-10	-0.0042	0.5067	-0.012487	0.204498	0.010561	0.21236
7	138667221	rs28498618	Morris et al.	A	0.2058	0.0035	0.687	-0.0182447	9.2e-16	0.0077	0.2756	-0.010865	0.324406	0.00672	0.478755
7	139539105	rs8192803	Morris et al.	A	0.4094	0.0208	0.003751	0.0105302	2.3e-08	0.0117	0.0403	0.003556	0.695569	-0.000475	0.951396
7	148977743	rs73479996	Morris et al.	A	0.0673	-0.0164	0.244	-0.0224681	2.8e-10	0.0014	0.9003	0.02372	0.181356	-0.029247	0.058736
7	150755205	rs2069442	Morris et al.	C	0.2775	-0.0016	0.8402	-0.0193391	7.8e-21	-0.0185	0.003614	-0.017148	0.092938	-0.012268	0.160902
7	150954184	rs2530459	Morris et al.	T	0.4371	-0.0064	0.3757	0.0144875	2.9e-14	-0.0075	0.1961	-0.01212	0.185508	-0.011558	0.140091
7	151117682	rs7781279	Morris et al.	T	0.7496	-0.0078	0.3411	0.0157598	4.9e-15	0.0123	0.06091	0.012283	0.225907	0.010741	0.217837
7	155834149	rs59455052	Morris et al.	T	0.3016	0.0043	0.5746	-0.0120096	2.1e-10	0.0049	0.4333	0.016027	0.103446	0.023134	0.00604
8	6394151	rs2442599	Morris et al.	A	0.7171	0.0222	0.004707	0.0152813	4.2e-13	0.002	0.7495	0.009402	0.347717	-0.007412	0.387999
8	9084121	rs2929308	Morris et al.	A	0.5158	-0.0204	0.006067	-0.044408	1.8e-132	-0.0225	0.0001164	-0.029295	0.002508	-0.027551	0.000689
8	9179298	rs2126264	Morris et al.	T	0.8886	0.002	0.8692	-0.0456336	5.2e-55	0.0018	0.8669	0.018598	0.505113	0.034247	0.130897
8	13161203	rs1188292	Morris et al.	C	0.1893	-0.0076	0.4127	-0.0167786	2.9e-11	0.0107	0.147	-0.006425	0.586246	0.003756	0.710444
8	22532279	rs73212812	Morris et al.	A	0.033	0.024	0.3067	0.0483276	4.1e-20	0.085	1.084e-05	0.086388	0.00184	0.082255	0.000611
8	25280800	rs6185	Morris et al.	C	0.666	0.013	0.1107	0.0171435	1.1e-17	0.0194	0.003386	0.01086	0.270842	0.019114	0.024175
8	48270098	rs72644599	Morris et al.	C	0.9709	0.0236	0.4671	0.032195	3.9e-10	0.0475	0.05012	-0.019009	0.484084	0.028128	0.23084
8	49309167	rs6471752	Morris et al.	T	0.1518	-0.008	0.4282	-0.0211287	3.1e-18	-0.0146	0.06514	-0.006071	0.618457	-0.028247	0.00716
8	57122215	rs72656010	Morris et al.	T	0.8732	-0.0021	0.8538	-0.0200167	2.6e-12	-0.0176	0.04459	-0.000349	0.978688	-0.006012	0.593264
8	70195151	rs283338	Morris et al.	A	0.2153	0.0016	0.8558	-0.0255849	8.7e-32	-0.0036	0.6152	0.0157	0.145968	0.015176	0.102362
8	71925660	rs2639953	Morris et al.	A	0.5066	-0.0086	0.2377	-0.0284176	2.5e-57	-0.0085	0.1373	0.007257	0.42529	-0.016291	0.035121
8	72088171	rs737534	Morris et al.	A	0.7977	-0.0005	0.9546	0.0150966	4.3e-11	0.0147	0.03448	0.018111	0.111858	0.012259	0.209044
8	72219699	rs7830123	Morris et al.	A	0.7525	0.0042	0.6095	0.0306603	7.5e-50	0.0027	0.6805	-0.014387	0.168899	-0.002755	0.759849
8	72460792	rs35988618	Morris et al.	C	0.2809	0.0116	0.1404	-0.0150311	2.7e-13	0.0088	0.1631	0.001584	0.87132	0.010108	0.229934
8	77483797	rs13267351	Morris et al.	T	0.167	0.0019	0.847	0.0165363	2e-10	-0.0015	0.8525	-0.000409	0.973211	0.010544	0.313715
8	80822461	rs4739697	Morris et al.	A	0.3314	0.0168	0.02719	0.0185541	2.4e-24	0.0009	0.8828	-0.010062	0.292561	0.003755	0.665238
8	81451995	rs381349	Morris et al.	A	0.1078	-0.029	0.01029	-0.0191546	1.6e-10	-0.0069	0.4472	-0.028313	0.051097	-0.007331	0.556333
8	81525926	rs73260919	Morris et al.	A	0.0612	-0.0105	0.4906	-0.0272936	4.1e-13	-0.0205	0.08907	-0.025214	0.174144	0.008488	0.594867
8	89369940	rs10481112	Morris et al.	T	0.6949	0.006	0.4501	0.0160609	2.2e-16	0.0005	0.9401	-0.002266	0.816448	-0.00167	0.840634
8	92765241	rs6985616	Morris et al.	A	0.5648	-0.0105	0.1513	-0.0111791	4.5e-10	-0.0105	0.07014	-0.025004	0.00617	-0.013658	0.080261
8	96650345	rs10956974	Morris et al.	C	0.7755	0.0065	0.4443	-0.0253295	1.3e-30	-0.0044	0.5176	-0.003643	0.734524	0.001436	0.876028
8	99819796	rs112745054	Morris et al.	T	0.9615	0.0195	0.315	0.0302877	6.6e-12	0.0166	0.2784	-0.007736	0.735871	0.015572	0.422005
8	100846840	rs12545602	Morris et al.	A	0.1351	-0.0112	0.2853	0.0211702	2.9e-16	-0.0007	0.938	-0.015206	0.24173	-0.013685	0.223152
8	108942260	rs10505116	Morris et al.	T	0.8974	0.0092	0.4331	0.0246169	1.1e-16	0.0015	0.8697	0.005619	0.699341	0.008326	0.504828
8	109298794	rs7815105	Morris et al.	T	0.6186	-0.0285	0.0001422	-0.0142021	8.6e-16	-0.0006	0.9257	-0.007281	0.43252	-0.000587	0.94098
8	116614543	rs2737207	Morris et al.	A	0.576	-0.006	0.4129	-0.0119519	6.6e-12	-0.0116	0.04653	-0.001266	0.888572	-0.018735	0.015533
8	116630837	rs139427417	Morris et al.	A	0.0085	0.0728	0.09609	-0.0827453	1.9e-16	0.0317	0.3584	-0.045812	0.317005	-0.022356	0.565012
8	116663898	rs2737252	Morris et al.	A	0.2771	-0.0184	0.02078	0.0347086	9.8e-67	0.0055	0.3926	0.008634	0.396843	0.034154	0.000102
8	117167843	rs1005502	Morris et al.	T	0.7172	-0.0064	0.4295	-0.0252813	4.6e-32	-0.0158	0.01661	-0.007137	0.527315	-0.013728	0.14847
8	119773438	rs4876858	Morris et al.	C	0.788	0.0008	0.9273	-0.023595	1.3e-26	-0.0166	0.01755	-0.011712	0.278499	-0.006707	0.469838
8	119872998	rs1353171	Morris et al.	C	0.6582	0.0389	1.886e-07	0.0124055	1.1e-10	0.0278	2.936e-06	0.030698	0.001159	0.017936	0.026768
8	119904557	rs10955908	Zheng et al.	A	0.4499	0.0673	1.256e-20	0.00497213	0.0046	0.0551	1.138e-21	0.068523	6.61e-14	0.051297	5.58e-11
8	119917642	rs117204589	Morris et al.	T	0.9814	0.0023	0.9409	-0.0941355	1e-40	-0.04	0.1144	-0.004491	0.895618	-0.031959	0.278488
8	119966333	rs1385504	Zheng et al.	A	0.1462	-0.0298	0.002894	-0.0185735	1.7e-12	-0.0412	2.016e-07	-0.048283	0.000147	-0.061273	1.88e-08
8	120010833	rs13260214	Zheng et al.	T	0.5738	-0.0795	7.17e-28	-0.0109243	3.9e-10	-0.0645	8.351e-29	-0.080057	1.13e-18	-0.058422	6.24e-14
8	121061879	rs4871827	Morris et al.	A	0.3236	-0.0051	0.5054	0.0132023	1.8e-12	0.0063	0.2964	0.001648	0.857262	0.026959	0.000622
8	124610112	rs2385450	Morris et al.	A	0.6594	0.0106	0.156	0.0138523	1.3e-12	0.0096	0.1057	0.010811	0.251529	0.012839	0.113051
8	124739709	rs7820881	Morris et al.	A	0.3664	-0.0054	0.4657	0.0110424	7.5e-09	-0.0066	0.2667	0.01166	0.204968	-0.010435	0.184654
8	127990833	rs7014448	Morris et al.	T	0.313	0.0015	0.8506	0.0250524	2.2e-39	-0.0076	0.2179	-0.002862	0.767112	-0.005723	0.487286
8	129827641	rs72726582	Morris et al.	T	0.9185	-0.0054	0.6927	0.0266465	8e-16	0.0096	0.3783	0.007845	0.635791	0.016226	0.254928
8	129950844	rs7017252	Morris et al.	T	0.39	-0.0076	0.2973	0.0165146	9.2e-18	0.0168	0.00394	0.007896	0.384147	0.000807	0.917058
8	130718859	rs7814941	Morris et al.	A	0.7781	0.0024	0.7808	-0.0208641	1.3e-21	-0.0144	0.03538	0.028485	0.021974	-0.007843	0.447305
8	135637692	rs4909323	Morris et al.	T	0.3854	-0.0192	0.008665	0.0117816	7.4e-11	0.0003	0.963	0.003694	0.687857	0.005252	0.502918
8	142298179	rs7000279	Morris et al.	T	0.266	-0.0004	0.9578	0.0132997	2.1e-10	-0.004	0.5485	0.003634	0.722364	-0.001647	0.851822
9	13226945	rs12340775	Morris et al.	A	0.0663	-0.028	0.05705	-0.0420981	9.8e-25	-0.0487	7.269e-05	-0.048551	0.00763	-0.016562	0.290625
9	16732735	rs7036453	Morris et al.	T	0.0772	-0.0096	0.535	-0.0377624	1.6e-13	-0.0047	0.6956	0.014784	0.54047	0.041206	0.040953
9	96461013	rs10992867	Morris et al.	A	0.2623	0.013	0.1023	0.0293425	4.5e-46	0.0251	0.0001072	0.02183	0.032285	0.018935	0.030147
9	98234903	rs62558340	Morris et al.	T	0.2417	-0.0208	0.01546	-0.0280458	2.9e-39	-0.0125	0.06768	-0.001256	0.904158	0.005813	0.517407
9	110911197	rs28550561	Morris et al.	A	0.706	-0.0127	0.09949	0.024412	1.1e-34	-0.0119	0.05676	-0.020777	0.031977	-0.037982	5.31e-06
9	118841009	rs2188092	Morris et al.	A	0.0729	0.0009	0.9459	0.0375146	4.1e-30	0.0288	0.01003	0.030213	0.069945	0.013873	0.335811
9	130320557	rs72767980*	Kemp et al.	T	0.1606	-0.0247	0.02647	0.03196	1.1e-10	-0.0198	0.02079	-0.007696	0.54993	0.007774	0.480872
9	133478827	rs7851693	Medina-Gomez et al.	C	0.6497	0.0286	0.0001292	0.0272058	9.6e-48	0.0455	5.729e-14	0.016801	0.074423	0.039587	9.62e-07
10	3744575	rs2388854	Morris et al.	A	0.2748	-0.0197	0.01134	-0.0162979	1.4e-15	-0.0185	0.003212	-0.014571	0.142801	-0.008212	0.336408
10	3820787	rs1043003	Morris et al.	T	0.6308	0.0073	0.3194	0.0170758	1.9e-21	0.0114	0.05644	0.014981	0.101478	0.020406	0.009351
10	5615534	rs4880735	Morris et al.	T	0.1855	0.0144	0.1265	0.0154569	1.3e-10	0.0137	0.08168	0.025824	0.028596	0.015649	0.149892
10	20143109	rs74119759	Morris et al.	T	0.1733	-0.0003	0.978	-0.0288327	3.4e-32	0.0064	0.4046	-0.033193	0.007234	-0.027684	0.009423
10	20379378	rs10764201	Morris et al.	T	0.5371	-0.0022	0.7568	0.0202067	1.6e-28	0.0065	0.252	0.009913	0.268349	0.01044	0.172955
10	21315553	rs3858202	Morris et al.	A	0.3861	-0.0089	0.2353	-0.0141003	1.4e-14	0.0013	0.833	-0.007125	0.445386	-0.009033	0.262114
10	23608165	rs6415968	Morris et al.	T	0.4661	-0.0108	0.1273	0.0125692	4.5e-12	-0.0033	0.5636	0.001633	0.855698	0.002078	0.787039
10	27882825	rs7072380	Morris et al.	A	0.5329	-0.0211	0.002641	-0.0265596	8e-49	-0.0261	4.087e-06	-0.027669	0.001929	-0.018606	0.015033
10	28011228	rs75587692	Morris et al.	T	0.0184	-0.0232	0.4408	-0.0566267	1.5e-13	0.0057	0.8242	0.042435	0.264552	-0.008585	0.791934
10	28040823	rs2637317	Morris et al.	A	0.913	0.038	0.002312	0.0252371	3.8e-15	0.0371	0.0002795	0.014303	0.371474	0.014177	0.304543
10	28212865	rs9417567	Morris et al.	T	0.1593	0.0081	0.4048	-0.0101707	4.3e-05	0.0083	0.2958	0.00322	0.789078	-0.001892	0.855054
10	28442841	rs9299597	Morris et al.	A	0.1661	0.0267	0.004561	-0.0361525	1.1e-48	0.005	0.5083	0.03306	0.016182	0.002828	0.806106
10	28511245	rs7070175	Morris et al.	T	0.8574	-0.0042	0.6866	-0.0260347	1.5e-24	-0.0032	0.6926	0.008274	0.521616	-0.009811	0.375564
10	29091723	rs7893940	Morris et al.	A	0.3382	-0.0052	0.4835	-0.0189596	1.4e-22	0.0014	0.8189	-0.004812	0.60775	0.001998	0.803968
10	29227372	rs12769962	Morris et al.	C	0.1667	0.0059	0.5228	-0.0145516	1.4e-09	0.0025	0.7417	0.004571	0.705912	0.002774	0.790208
10	31054186	rs947091	Morris et al.	A	0.4814	0.0032	0.6495	0.0403792	8.4e-112	0.0208	0.0002493	0.010763	0.229865	0.02464	0.001333
10	31171329	rs11814082	Morris et al.	T	0.8227	0.0015	0.8692	-0.0113962	2.8e-07	0.0013	0.8576	0.013415	0.24995	0.003359	0.737443
10	43874641	rs11238526	Morris et al.	A	0.9311	0.0029	0.8426	-0.0231095	2.6e-08	-0.0065	0.561	-0.022117	0.227552	-0.024863	0.116473
10	44367287	rs11238756	Morris et al.	T	0.5449	0.0106	0.133	-0.012318	3.6e-13	0.0043	0.4445	0.005343	0.551529	-0.00196	0.799116
10	54397914	rs117400692	Morris et al.	A	0.02	0.0357	0.1978	0.0310701	2.3e-07	0.0571	0.01514	0.066302	0.046156	0.036008	0.20526
10	54412481	rs17662822	Morris et al.	A	0.3141	-0.0209	0.006852	-0.0393137	5.4e-91	-0.0203	0.001953	-0.031364	0.00152	-0.017993	0.03496
10	54412493	rs1159798	Medina-Gomez et al.	A	0.2311	0.0313	0.0001907	0.0641807	1e-191	0.0429	1.014e-09	0.016822	0.122285	0.016	0.088961
10	54413404	rs74394067	Morris et al.	T	0.0262	-0.0989	8.924e-05	-0.101457	1.3e-70	-0.0863	5.304e-05	-0.076	0.012997	-0.060735	0.020114
10	54415687	rs12251299	Medina-Gomez et al.	T	0.1344	-0.075	3.483e-13	-0.10457	1.1E-330	-0.0532	2.242e-10	-0.036336	0.007047	-0.032691	0.004667
10	54460783	rs12218358	Morris et al.	C	0.5511	0.03	2.573e-05	0.0317914	6.9e-67	0.0127	0.02792	0.022526	0.0129	0.012249	0.114596
10	60292402	rs1658469	Morris et al.	A	0.4661	0.0086	0.2293	0.0186302	1.5e-24	0.0041	0.4732	-0.002594	0.773139	0.006148	0.425742
10	60577396	rs62625030	Morris et al.	A	0.9909	0.0293	0.5591	-0.0483505	1.1e-07	0.0451	0.2754	-0.059754	0.23599	-0.091706	0.040551
10	61668339	rs3763745	Morris et al.	A	0.7549	-0.0173	0.03424	-0.0135991	4e-11	-0.009	0.172	7.3e-05	0.994328	-0.016733	0.056894
10	62493950	rs1904398	Morris et al.	A	0.5107	-0.0001	0.9849	-0.0152802	1.2e-15	0.0089	0.1172	0.009749	0.288813	0.004358	0.58039
10	63102774	rs2204015	Morris et al.	A	0.7739	-0.002	0.8198	-0.0136785	1.6e-08	-0.0051	0.4627	-0.016028	0.143133	-0.009699	0.300153
10	63809527	rs10740059	Morris et al.	A	0.421	0.0124	0.07767	0.0111984	6e-10	0.0024	0.6683	-0.005126	0.567876	-0.002591	0.736885
10	72498297	rs79999320	Morris et al.	A	0.0878	-0.0221	0.07569	0.0208765	6e-10	-0.0114	0.2646	0.000547	0.972487	0.002203	0.872111
10	77620902	rs61578783	Morris et al.	A	0.1605	-0.0003	0.9753	-0.0177514	9.6e-12	-0.0017	0.8255	0.001581	0.894175	0.000119	0.990762
10	78299227	rs1907310	Morris et al.	A	0.8248	0.0019	0.8374	-0.0209684	5.5e-18	0.0038	0.6048	-0.004612	0.693261	-0.002072	0.836683
10	79416367	rs4979905	Morris et al.	T	0.1803	0.0022	0.8075	-0.0262079	1.8e-29	0.0119	0.1059	0.055988	1.06e-06	-0.012452	0.205158
10	81139134	rs1463598	Morris et al.	T	0.3715	-0.0268	0.0004796	0.0152865	3e-15	-0.0088	0.155	-0.018139	0.053308	-0.003198	0.692476
10	82199263	rs7902460	Morris et al.	A	0.5894	-0.0071	0.3291	0.0139184	8.7e-12	0.0069	0.2322	0.004628	0.612374	-0.002493	0.749588
10	88480992	rs4934253	Morris et al.	A	0.0781	0.0062	0.6418	0.0233672	7.3e-13	0.0224	0.04241	0.007669	0.656506	0.017655	0.229232
10	89468953	rs17173698	Morris et al.	A	0.023	0.0347	0.211	0.046146	1.9e-14	0.0608	0.005069	0.046323	0.125103	0.035823	0.166089
10	89481871	rs10887745	Morris et al.	T	0.4287	-0.0122	0.08695	-0.0160227	4.6e-18	-0.0154	0.007565	-0.001882	0.834669	-0.011269	0.145083
10	94921718	rs6583866	Morris et al.	A	0.5525	0.0175	0.01346	-0.0136915	4e-14	-0.0137	0.01682	-0.000698	0.938254	-0.011251	0.145193
10	101868677	rs12776318	Morris et al.	T	0.6517	-0.0112	0.1325	-0.00797196	6.8e-06	-0.0124	0.03951	-0.008462	0.363164	-0.019002	0.017087
10	101889964	rs72840032	Morris et al.	T	0.0474	0.0437	0.009394	0.0286186	8.7e-11	0.0573	3.26e-05	0.063963	0.002409	0.047583	0.009069
10	102075479	rs603424	Morris et al.	A	0.1857	-0.0084	0.3613	-0.0301479	2.3e-36	0.0096	0.1906	0.011502	0.375376	0.015905	0.144826
10	103451802	rs149053406	Morris et al.	C	0.9702	0.0424	0.04857	-0.0329464	5.7e-10	0.0052	0.769	-0.007962	0.761269	0.005539	0.806874
10	104977603	rs11191614	Morris et al.	T	0.1371	-0.0128	0.2228	-0.0149413	4.2e-08	-0.0224	0.008319	-0.020519	0.11858	-0.021819	0.051604
10	112242950	rs11195154	Morris et al.	T	0.8366	-0.0156	0.09414	-0.0220277	6.5e-20	-0.0301	8.057e-05	-0.032679	0.007587	-0.043253	4.01e-05
10	114376265	rs4918760	Morris et al.	A	0.647	0.0025	0.7268	0.0129973	4e-12	-0.0029	0.6225	-0.01735	0.060427	-0.017664	0.026325
10	114722621	rs11196170	Morris et al.	A	0.2257	-0.0268	0.003382	-0.0300586	9.4e-42	-0.0255	0.0004545	-0.02446	0.030595	-0.012751	0.189895
10	115108982	rs10885434	Morris et al.	C	0.713	0.0016	0.832	-0.0216634	1.4e-26	0.0032	0.6025	0.007601	0.445021	-0.007342	0.390163
10	115376651	rs3127084	Morris et al.	A	0.526	-0.0083	0.2369	-0.0126853	6.9e-13	-0.0019	0.7353	-0.008454	0.348379	-0.009745	0.207106
10	123697910	rs56782495	Morris et al.	A	0.0971	-0.006	0.6133	-0.0305236	9.8e-21	-0.01	0.3089	0.013436	0.409506	-0.008197	0.557302
10	123707383	rs10749436	Morris et al.	A	0.2422	0.0063	0.4477	0.0174914	4.7e-17	0.0019	0.779	0.005062	0.628751	-0.008352	0.353247
10	124039657	rs4752678	Morris et al.	T	0.4636	0.0226	0.001262	0.0161702	2.8e-20	0.028	7.77e-07	0.033749	0.000162	0.029792	0.0001
10	134459388	rs1133400	Morris et al.	A	0.7887	-0.0318	0.0002558	-0.0305529	8.7e-47	-0.0265	0.000338	-0.027071	0.013603	0.000483	0.959289
11	242859	rs55781332	Medina-Gomez et al.	A	0.7716	-0.0479	1.008e-08	0.00456775	0.032	-0.0552	8.073e-16	-0.046061	1.76e-05	-0.025917	0.005249
11	15243059	rs17507577	Morris et al.	A	0.0826	-0.0025	0.8481	0.0598153	1.2e-69	-0.0068	0.515	0.004149	0.789445	0.01422	0.292464
11	15710084	rs7108738	Zheng et al.	T	0.828	-0.027	0.004105	-0.00919187	2.1e-05	-0.0557	9.059e-14	-0.043061	0.000205	-0.082771	8.07e-17
11	15903307	rs1440705	Morris et al.	A	0.2851	0.0485	9.107e-10	0.0119304	1.8e-08	0.0303	1.664e-06	0.028632	0.004318	0.022268	0.009488
11	16150065	rs111506224	Morris et al.	A	0.032	0.0053	0.8401	0.0321803	9.9e-12	-0.0121	0.5442	-0.003719	0.893638	-0.032385	0.167754
11	16296412	rs1347677	Yang TL et al.	A	0.7932	-0.04	3.2e-06	-0.02102	2.6e-20	-0.0454	5.409e-11	-0.029928	0.006409	-0.038908	3.37e-05
11	16758246	rs3809095	Medina-Gomez et al.	A	0.7251	-0.0415	1.324e-07	-0.0270331	1.5e-41	-0.0451	1.699e-12	-0.04273	1.48e-05	-0.036689	1.37e-05
11	27287108	rs11029901	Medina-Gomez et al.	A	0.3827	0.097	2.983e-40	0.0465616	6.2e-138	0.0447	2.991e-14	0.021948	0.018032	0.014954	0.060129
11	27354942	rs10835164	Medina-Gomez et al.	T	0.2583	-0.1053	2.694e-39	-0.0372405	9e-73	-0.0448	4.243e-12	-0.044418	1.34e-05	-0.035303	5.5e-05
11	27505677	rs10835187	Medina-Gomez et al.	T	0.5411	-0.1148	2.553e-58	-0.0227752	2.6e-36	-0.0435	4.384e-14	-0.02646	0.003813	-0.00855	0.275286
11	29159940	rs10835489	Morris et al.	A	0.1363	-0.0033	0.7455	-0.0171631	3.4e-10	-0.0144	0.07596	-0.028713	0.026998	-0.019069	0.086551
11	30951674	rs163879	Morris et al.	T	0.6737	-0.0243	0.001566	-0.0128464	6.2e-13	-0.0314	3.021e-07	-0.038937	6.17e-05	-0.018491	0.025903
11	35083633	rs2553773	Medina-Gomez et al.	C	0.4302	-0.0407	1.066e-08	-0.0275179	3.2e-54	-0.037	1.493e-10	-0.014777	0.101422	-0.014879	0.054238
11	46722221	rs7932354	Medina-Gomez et al.	T	0.3142	0.0512	6.203e-11	0.0322257	7.6e-64	0.0428	9.33e-12	0.035529	0.000423	0.041227	1.64e-06
11	59948374	rs17602572	Morris et al.	C	0.6018	0.0074	0.3063	0.0260544	3.3e-46	0.0065	0.2659	0.004963	0.588078	0.003204	0.682639
11	61600342	rs174574	Morris et al.	A	0.3558	-0.0062	0.4015	0.0157323	2.7e-16	-0.0017	0.7797	0.021124	0.028282	-0.002421	0.769589
11	62201239	rs117111740	Morris et al.	T	0.9711	0.0111	0.622	0.111804	1.7e-85	0.0251	0.1751	0.007534	0.79	0.051281	0.034514
11	65390803	rs66864335	Morris et al.	A	0.2161	-0.0235	0.005889	-0.02667	1.2e-36	-0.0155	0.02654	-0.052847	1.3e-06	-0.032724	0.000473
11	68143719	rs11228219	Medina-Gomez et al.	T	0.1835	-0.0718	2.218e-14	-0.0316614	3.5e-42	-0.0541	1.191e-12	-0.050338	1.37e-05	-0.027742	0.005061
11	68174189	rs4988321	Zheng et al.	A	0.0442	-0.168	6.836e-17	-0.079493	1.5e-87	-0.1712	7.644e-30	-0.109084	1.64e-08	-0.065116	9.02e-05
11	68201295	rs3736228	Zheng et al.	T	0.1462	-0.1176	6.615e-30	-0.0466207	5.2e-79	-0.1016	5.032e-34	-0.078122	2.9e-10	-0.048786	4.79e-06
11	68263370	rs12272917	Kemp et al.	T	0.7494	0.1002	8.092e-34	0.0420885	2.3e-96	0.0769	2.744e-31	0.074493	4.58e-13	0.045161	2.89e-07
11	68855363	rs3829241	Morris et al.	A	0.3936	0.0002	0.9814	0.0319502	1.7e-69	0.014	0.01604	0.018828	0.032747	0.012954	0.08734
11	69299537	rs4980659	Medina-Gomez et al.	C	0.51	0.0308	1.165e-05	0.00950666	3.4e-07	0.0329	1.155e-08	0.038989	1.58e-05	0.02315	0.002867
11	86853997	rs597319	Moayyeri et al.	A	0.6918	0.015	0.05003	0.0660001	1.8e-248	0.0554	1.723e-19	0.04238	1.25e-05	0.026189	0.001654
11	112424565	rs6589301	Morris et al.	A	0.607	-0.0113	0.1154	-0.0560966	2.4e-211	-0.0137	0.0178	-0.028552	0.001659	-0.022973	0.003142
11	113027641	rs17595156	Morris et al.	A	0.0939	0.0182	0.1283	0.0312969	6.1e-25	0.0209	0.03114	0.012954	0.388005	0.005762	0.655752
11	115044850	rs1048932	Morris et al.	A	0.4255	0.0085	0.2393	0.0350591	1.3e-83	-0.0043	0.459	0.003107	0.730517	0.006605	0.393562
11	115493947	rs2509353	Morris et al.	T	0.4455	-0.009	0.1958	-0.0208111	6.9e-30	-0.0042	0.4554	-0.013689	0.123813	-0.002744	0.735696
11	118515579	rs10790255	Morris et al.	T	0.755	0.018	0.02737	0.0273647	4.6e-40	0.0191	0.003778	0.019371	0.063065	0.002805	0.754715
11	121913230	rs725670	Medina-Gomez et al.	A	0.3751	-0.0369	3.065e-07	-0.0116169	7.8e-10	-0.0322	3.612e-08	-0.020467	0.02822	-0.010951	0.172228
11	122806039	rs4505077	Kemp et al.	T	0.5013	-0.017	0.01558	-0.00804803	1.8e-05	-0.017	0.0029	-0.025468	0.004391	-0.0132	0.084943
12	591300	rs215226	Morris et al.	A	0.59	0.0117	0.1012	-0.024173	2.1e-40	-0.0125	0.03057	-0.016863	0.06051	-0.016913	0.02807
12	1629523	rs11061814	Morris et al.	A	0.1425	-0.019	0.1168	-0.0266718	2.5e-21	-0.0026	0.7865	-0.013996	0.333304	0.000649	0.958629
12	1637129	rs7959604	Morris et al.	C	0.9002	0.0239	0.1038	0.0594083	1.5e-68	0.0322	0.006127	-0.021499	0.261218	0.015538	0.350169
12	1638671	rs35223785	Medina-Gomez et al.	A	0.7549	-0.0275	0.0007258	-0.0359102	5.4e-63	-0.0372	1.44e-08	-0.034243	0.000887	-0.022708	0.010373
12	2508571	rs7301013	Morris et al.	A	0.8419	-0.021	0.02773	-0.02391	2.2e-22	-0.0182	0.01656	-0.014718	0.220951	-0.026143	0.011375
12	3209494	rs10744592	Morris et al.	C	0.4163	-0.0087	0.2309	-0.0153385	1.9e-17	-0.0073	0.2062	-0.005547	0.53738	-0.009886	0.200339
12	4384844	rs76895963	Morris et al.	T	0.9773	0.0312	0.3794	0.0772182	2.6e-30	0.0307	0.2829	0.119743	0.000755	0.102236	0.000921
12	6720795	rs10849492	Morris et al.	A	0.8146	-0.0093	0.3113	-0.0142023	1.8e-09	-0.0111	0.1344	-0.012932	0.265813	-0.009355	0.348583
12	12270290	rs2160525	Morris et al.	A	0.1896	0.0171	0.05471	0.0231672	1.9e-22	0.0096	0.1809	0.012404	0.275164	0.020566	0.034804
12	12362624	rs137926455	Morris et al.	A	0.9844	0.0477	0.1562	0.0518253	1.3e-12	0.0366	0.1988	-0.001359	0.966469	0.020782	0.458257
12	12877983	rs77216612	Morris et al.	A	0.7274	0.0046	0.5647	-0.0137488	6.9e-12	-0.0045	0.4871	0.002258	0.822194	-0.006134	0.47619
12	13326456	rs12228756	Morris et al.	A	0.0646	-0.0103	0.4991	0.0272148	9.9e-15	-0.0192	0.1033	-0.012554	0.501133	-0.007797	0.624744
12	13328208	rs117481343	Morris et al.	T	0.0297	-0.0668	0.005241	0.129348	2.5e-125	-0.0647	0.0009821	-0.057891	0.052195	-0.016908	0.500925
12	15050737	rs2430689	Morris et al.	C	0.599	0.0071	0.3261	0.0160876	1.8e-18	0.0163	0.005211	0.025945	0.004628	0.019	0.015401
12	21380630	rs4149083	Morris et al.	A	0.841	-0.0267	0.005443	-0.0166003	1.2e-10	-0.0245	0.001676	-0.032621	0.006984	-0.001277	0.901937
12	24198234	rs76504223	Morris et al.	A	0.9102	0.0222	0.08219	0.0211886	1.9e-11	0.0173	0.1057	-0.009516	0.551661	0.009169	0.509098
12	26223668	rs2271483	Morris et al.	T	0.5672	0.0012	0.8705	-0.0120837	6.1e-11	-0.0021	0.7121	-0.002139	0.816569	-0.013108	0.098072
12	26428677	rs7974900	Morris et al.	T	0.2805	0.0074	0.3454	-0.0208072	1.1e-25	-0.0078	0.2189	-0.03239	0.001226	-0.007106	0.409729
12	26462982	rs10842704	Morris et al.	T	0.7649	0.0093	0.2593	-0.0280498	2.6e-39	-0.0184	0.005738	-0.030238	0.00498	-0.031799	0.000593
12	28017159	rs7953528	Estrada et al.	A	0.1742	-0.0186	0.04584	0.010503	3e-05	0.0177	0.01888	-0.010711	0.349436	0.037535	0.000135
12	28619311	rs1581630	Morris et al.	A	0.7598	0.0568	1.241e-11	-0.02334	8.8e-28	0.0029	0.6689	0.008863	0.406314	-0.023984	0.008829
12	29103864	rs11049943	Morris et al.	A	0.1538	0.0043	0.6534	-0.022227	1.1e-20	-0.0014	0.8567	-0.015057	0.220852	0.008765	0.40583
12	49349856	rs833823	Morris et al.	A	0.042	-0.0077	0.7076	0.037472	1.4e-11	-0.0049	0.7428	0.002658	0.927103	0.00809	0.739485
12	49379537	rs118115924	Medina-Gomez et al.	T	0.0155	-0.398	5.01e-25	-0.198518	5.5e-124	-0.2822	6.986e-21	-0.041938	0.644656	0.013175	0.858677
12	49385679	rs10875906	Medina-Gomez et al.	T	0.2685	0.0464	3.232e-08	0.0269278	3.8e-40	0.0505	1.85e-13	0.045649	1.1e-05	0.021439	0.015825
12	49413486	rs7975791	Morris et al.	T	0.0403	-0.0467	0.01408	-0.0384841	2.7e-17	-0.021	0.1869	-0.006229	0.788845	0.014062	0.4866
12	51315031	rs12305097	Morris et al.	T	0.5828	0.0262	0.0002878	0.0144937	8.8e-16	0.0105	0.06995	0.009661	0.291198	0.008081	0.301589
12	53728369	rs10783573	Zheng et al.	A	0.676	-0.0271	0.0002998	-0.0162398	6e-17	-0.0482	1.131e-15	-0.055593	8.1e-09	-0.039747	1.44e-06
12	53924941	rs113821260	Morris et al.	A	0.9571	0.0304	0.1078	-0.0266663	1e-07	0.0045	0.7485	-0.023889	0.358942	-0.005967	0.789433
12	54395082	rs12300425	Morris et al.	T	0.5712	0.0071	0.3148	0.0161214	1.2e-17	0.0024	0.6792	-0.032212	0.000409	-0.019213	0.014381
12	57445873	rs7961920	Morris et al.	T	0.1649	-0.0091	0.3431	-0.0170013	2.3e-11	-0.0077	0.3136	-0.014584	0.239694	-0.023705	0.026943
12	58122875	rs1689583	Morris et al.	T	0.1721	0.0007	0.9385	-0.0163013	5e-10	-0.0047	0.5351	0.009476	0.437466	0.002051	0.85438
12	63096946	rs17733713	Morris et al.	A	0.0967	0.0392	0.00085	0.0184922	2e-11	0.0304	0.001507	0.039238	0.00763	0.033109	0.008608
12	64564069	rs722526	Morris et al.	A	0.4838	-0.0089	0.2134	-0.0103261	3.4e-09	-0.0024	0.6743	0.001473	0.868699	0.003061	0.689018
12	65755543	rs2218069	Morris et al.	A	0.3285	-0.0066	0.3769	0.0132466	6.3e-11	0.0125	0.0364	0.006475	0.496056	0.007016	0.390969
12	65995687	rs11175835	Morris et al.	A	0.7069	-0.0017	0.8221	-0.0228987	6.7e-31	0.0002	0.9779	0.003475	0.728157	0.001307	0.886114
12	66348134	rs1871674	Morris et al.	A	0.1929	0.0213	0.01906	0.0225493	3.3e-23	0.007	0.3305	0.006718	0.541899	-0.015219	0.107375
12	69828534	rs10878984	Morris et al.	T	0.3659	-0.0035	0.6351	-0.0114162	5.5e-11	0.0025	0.678	0.004596	0.629596	-0.014912	0.06842
12	78222363	rs12811685	Morris et al.	C	0.666	0.0133	0.0717	0.0176709	9.1e-20	-0.0047	0.4368	-0.009957	0.28772	-0.007223	0.367873
12	83108980	rs11615765	Morris et al.	T	0.8954	0.0097	0.4013	0.0193885	1.3e-11	0.0007	0.9369	-0.02101	0.139883	-0.005573	0.648197
12	90351662	rs4842700	Morris et al.	A	0.1906	-0.0357	9.873e-05	-0.0382101	4.1e-71	-0.0363	9.002e-07	-0.047851	2.58e-05	-0.035541	0.000648
12	90442001	rs7488974	Medina-Gomez et al.	A	0.3943	0.0396	4.447e-08	0.0510753	8.7e-175	0.0372	1.521e-10	0.018194	0.048017	0.026405	0.00078
12	90703111	rs865438	Morris et al.	C	0.1881	0.0032	0.7245	0.0112313	6e-07	-0.0003	0.9669	0.006087	0.591037	0.011306	0.243983
12	91804733	rs10859140	Morris et al.	A	0.5912	0.0088	0.2172	0.00951988	3.1e-06	0.0162	0.004949	0.013819	0.129411	0.004901	0.53073
12	92519289	rs7135535	Morris et al.	A	0.4487	-0.0104	0.1415	-0.0129379	1.5e-13	-0.0209	0.0002698	-0.024402	0.006833	-0.0215	0.005577
12	92960450	rs1111258	Morris et al.	A	0.5985	0.0005	0.9434	0.0111727	3.4e-10	-0.0001	0.9888	0.001764	0.846116	0.011097	0.154459
12	94120732	rs10777536	Morris et al.	A	0.4871	0.019	0.007318	0.016493	1.3e-17	0.0103	0.07151	-0.013415	0.134234	0.007357	0.338597
12	94319389	rs77553148	Morris et al.	T	0.0897	0.0117	0.3645	0.0224147	2.5e-12	0.0258	0.01274	0.009054	0.573498	-0.001899	0.890167
12	104313943	rs2722176	Morris et al.	T	0.326	-0.0162	0.03001	-0.0134182	3.8e-12	-0.0043	0.4752	-0.005867	0.536588	0.008381	0.332152
12	107360246	rs4964511	Medina-Gomez et al.	T	0.4881	-0.0463	7.055e-11	0.0125168	7.7e-12	-0.0369	1.163e-10	-0.028745	0.001346	-0.025653	0.000833
12	108985976	rs112073168	Morris et al.	A	0.0314	0.0229	0.3036	-0.037428	2.2e-12	-0.0219	0.2261	-0.022408	0.410168	0.008149	0.727505
12	115094260	rs11067228	Morris et al.	A	0.5681	0.0009	0.8991	-0.0156562	1.2e-18	0.0013	0.8243	-0.00267	0.77428	0.006579	0.408918
12	116593347	rs17498550	Morris et al.	T	0.2356	-0.0298	0.0003193	-0.0179299	2.5e-15	-0.0322	1.163e-06	-0.008102	0.438551	-0.024998	0.0052
12	120538651	rs2239200	Morris et al.	T	0.8954	0.0329	0.00548	0.0200092	5.5e-10	0.0266	0.005231	0.023821	0.107489	0.022831	0.07312
12	123758235	rs7953929	Morris et al.	C	0.7886	-0.0117	0.1941	0.019431	8.8e-20	0.0222	0.00212	0.008759	0.43311	0.002332	0.808101
12	124508758	rs825453	Morris et al.	A	0.3989	-0.0031	0.6645	0.0164877	6.7e-20	-0.0025	0.6667	-0.024357	0.007451	-0.019696	0.011547
12	131621997	rs1880842	Morris et al.	A	0.2906	-0.0036	0.6435	0.0145467	8.7e-14	0.0025	0.6891	0.00891	0.372978	-0.003169	0.712252
13	22644217	rs1323168	Morris et al.	A	0.1263	-0.0023	0.8269	-0.0193243	5.9e-13	0.0045	0.5967	-0.005867	0.66635	0.007358	0.528708
13	22811940	rs8002850	Morris et al.	A	0.3211	0.0011	0.9003	-0.0286644	6.5e-52	-0.0054	0.4225	-0.018674	0.055565	-0.011477	0.168462
13	37487021	rs556429	Medina-Gomez et al.	A	0.2362	0.048	1.022e-08	0.0173293	6.8e-16	0.0386	1.464e-08	0.022947	0.026866	0.013274	0.135364
13	42951449	rs9533090	Zheng et al.	T	0.476	0.0067	0.3423	-0.0469711	3.9e-147	-0.0599	1.086e-25	-0.082118	5.15e-20	-0.034725	6.19e-06
13	43116133	rs1021188	Paternoster et al.	T	0.8199	0.0265	0.003893	0.0147538	4e-10	0.0368	5.786e-07	0.026403	0.024389	0.01959	0.051373
13	43148546	rs138818878	Zheng et al.	C	0.9621	-0.1212	1.869e-08	-0.0577473	1.6e-25	-0.1347	5.471e-14	-0.144671	3.17e-08	-0.085	0.000185
13	51137529	rs1149821	Morris et al.	T	0.455	-0.0235	0.0008975	0.0171423	4.5e-21	-0.0065	0.2561	-0.003697	0.679543	-0.002715	0.723592
13	93898697	rs72635657	Morris et al.	A	0.013	-0.0948	0.003787	-0.0821802	9.7e-25	-0.0474	0.0769	-0.070494	0.070778	-0.080824	0.014672
13	99587929	rs2008411	Morris et al.	T	0.6845	0.0194	0.01126	-0.0352002	1.6e-72	0.0033	0.588	-0.010684	0.27572	-0.007283	0.385386
13	110463168	rs1078514	Morris et al.	T	0.3372	-0.0202	0.007518	-0.0204617	9.5e-27	-0.0261	2.145e-05	-0.022186	0.020349	-0.030124	0.000246
14	23312594	rs1042704	Morris et al.	A	0.2001	-0.0216	0.01334	-0.0276667	3.6e-35	-0.0358	5.674e-07	-0.022521	0.035058	-0.022078	0.016039
14	35215602	rs10145299	Morris et al.	T	0.5336	-0.0227	0.001599	-0.022178	1.6e-31	-0.0023	0.693	-0.012509	0.166653	-0.001671	0.829618
14	54419110	rs10130587*	Kemp et al.	C	0.3697	0.0247	0.004485	0.0629	2.8e-72	0.0339	2.136e-07	0.010368	0.303295	0.0176	0.055456
14	70456699	rs227425	Zhang et al.	T	0.5112	0.009	0.1995	0.00511191	0.0081	0.0131	0.02062	0.03457	0.000113	0.010154	0.185603
14	91442779	rs1286083	Zheng et al.	T	0.8134	-0.0367	5.444e-05	-0.0304953	3e-37	-0.0533	1.949e-13	-0.064571	9.99e-09	-0.038473	7.66e-05
14	93114787	rs72699866	Kemp et al.	A	0.1792	-0.0218	0.01785	-0.00730341	0.00057	-0.0104	0.1669	0.00628	0.579267	-0.002216	0.820004
14	95593957	rs55874297	Morris et al.	C	0.0904	0.0001	0.9934	-0.0280086	1.3e-18	0.0048	0.6251	-0.008353	0.597361	0.024629	0.069835
14	103883633	rs11623869	Morris et al.	T	0.3522	-0.013	0.08096	-0.042472	7.5e-110	-0.0291	1.107e-06	-0.020343	0.028944	-0.028882	0.000296
15	38340874	rs12442242	Medina-Gomez et al.	A	0.8599	-0.0146	0.1499	-0.00979371	0.00015	-0.0509	4.941e-10	-0.046211	0.000303	-0.046629	2.26e-05
15	51537806	rs2414098*	Medina-Gomez et al.	T	0.3994	-0.0211	0.006326	-0.03133	3.5e-20	-0.0329	1.987e-08	-0.0338	0.0071	-0.038497	0.000572
15	63841675	rs8023466	Morris et al.	A	0.1438	-0.0032	0.7443	0.0210994	3.6e-15	0.0026	0.7473	0.010643	0.412594	-0.014315	0.198179
15	67420680	rs1545161	Medina-Gomez et al.	A	0.5357	0.0077	0.2728	0.0250499	2e-43	0.0405	1.057e-12	0.034137	0.000127	0.034769	5.78e-06
15	70590001	rs2668602	Morris et al.	A	0.6101	0.0227	0.001445	0.0238404	3.2e-38	0.0154	0.007432	-0.000496	0.956785	0.016313	0.037364
16	359953	rs2301522	Medina-Gomez et al.	A	0.3272	0.0509	1.356e-11	0.0251394	1.1e-40	0.0381	4.379e-10	0.03358	0.000231	0.032441	3.53e-05
16	375782	rs9921222	Zheng et al.	T	0.4893	-0.0555	2.252e-15	-0.0256994	7.6e-45	-0.0484	1.758e-17	-0.053345	3.16e-09	-0.050428	6.36e-11
16	410178	rs71378512*	Medina-Gomez et al.	A	0.0471	-0.1133	1.76e-05	-0.0946	1.1e-25	-0.1192	5.299e-10	-0.090285	0.000365	-0.035678	0.100243
16	1532463	rs13336428	Morris et al.	A	0.4263	0.0041	0.5647	-0.0131017	2.2e-14	-0.0254	1.564e-05	-0.027193	0.003014	-0.038975	8.33e-07
16	15129459	rs4985155	Estrada et al.	A	0.6666	-0.0289	0.0001199	-0.00681359	0.00033	-0.0212	0.0004347	-0.034839	0.000209	-0.022056	0.006601
16	50986308	rs1564981	Morris et al.	A	0.4718	-0.0136	0.0517	-0.0178022	3e-22	-0.0253	6.856e-06	-0.044111	7.95e-07	-0.03235	2.38e-05
16	51021803	rs1566045*	Estrada et al (FNBMD)	T	0.7963	-0.0119	0.2339	-0.0302	2.8e-11	-0.0272	0.0008052	-0.011852	0.316942	-0.042691	2.9e-05
16	51758116	rs9932220	Morris et al.	A	0.2242	0.016	0.05805	0.0338752	3.2e-57	0.0209	0.002244	0.001949	0.857739	0.014821	0.112426
16	51902302	rs11643929	Morris et al.	T	0.3307	0.0008	0.9103	-0.0144629	5.1e-13	-0.0015	0.8046	0.008728	0.353477	-0.004799	0.55264
16	51903981	rs72805220	Morris et al.	A	0.0596	0.004	0.803	-0.0593166	4.2e-61	-0.0106	0.4081	-0.026812	0.150255	-0.024088	0.130866
16	53814363	rs9972653	Morris et al.	T	0.3942	-0.0085	0.2407	0.0196711	3.5e-26	-0.0138	0.01768	0.004727	0.603967	-0.009748	0.212345
16	67322118	rs17680862	Morris et al.	C	0.0291	-0.0487	0.02337	-0.0784676	8.1e-47	-0.0661	0.0001816	-0.066474	0.012708	-0.018067	0.42929
16	81559009	rs4888151	Morris et al.	A	0.2803	-0.0032	0.695	0.0205764	4.1e-22	0	0.9995	0.002788	0.785184	-0.003454	0.694356
16	86710660	rs10048146	Zheng et al.	A	0.8142	0.0308	0.0006207	0.0377702	4e-62	0.0477	2.093e-10	0.063693	4.46e-08	0.055749	2.31e-08
16	87194931	rs150970647	Morris et al.	A	0.0448	-0.1134	1.841e-08	-0.0249518	1.7e-09	-0.0724	1.246e-05	-0.006226	0.790684	-0.004583	0.818933
17	738853	rs8066620	Morris et al.	T	0.2994	-0.0096	0.2269	-0.0176549	1.5e-19	-0.005	0.4476	-0.008665	0.39409	-0.01172	0.181718
17	928078	rs2376600	Morris et al.	A	0.3195	0.0181	0.04102	-0.0311292	7.1e-58	0.0265	0.0003035	0.007723	0.463711	0.001492	0.868734
17	1970269	rs8068234	Morris et al.	A	0.0169	-0.0196	0.4806	0.0679214	2e-20	-0.0323	0.1667	0.033973	0.319985	0.00504	0.863988
17	2007610	rs140760578	Morris et al.	A	0.0195	-0.0145	0.6195	-0.0416012	1.5e-07	-0.013	0.5858	-0.006386	0.884009	-0.010454	0.780519
17	2048713	rs7209460	Zheng et al.	T	0.7028	0.0423	3.196e-08	0.0518966	2e-154	0.0393	3.482e-10	0.036531	0.000191	0.050829	1.35e-09
17	3981066	rs8070737	Morris et al.	T	0.1667	0.0113	0.2373	0.0140966	1.2e-09	0.0043	0.576	0.017383	0.141801	-0.005885	0.561681
17	7406134	rs11658168	Morris et al.	A	0.377	-0.0013	0.8533	-0.0134019	4.3e-13	0.0003	0.9645	0.006672	0.467561	-0.002474	0.755585
17	7534678	rs6258	Morris et al.	T	0.0083	0.069	0.1673	0.0937584	8.3e-18	0.0351	0.4064	0.067397	0.218808	0.066932	0.158273
17	7781020	rs76833657	Morris et al.	A	0.07	-0.0067	0.6242	-0.0422296	9.6e-36	-0.0289	0.01023	-0.038499	0.031546	-0.044848	0.003375
17	8916468	rs11078776	Morris et al.	A	0.5752	0.0062	0.3971	-0.0124654	2.6e-11	0.0095	0.1101	0.002333	0.799266	0.008833	0.263548
17	9032274	rs12938040	Morris et al.	A	0.0427	-0.0033	0.8509	0.0306543	9.8e-12	0.0194	0.1813	0.024112	0.291025	0.015313	0.431336
17	9142846	rs56235417	Morris et al.	C	0.1546	-0.0003	0.9749	-0.0320148	1.7e-37	0.0001	0.9864	-0.004339	0.726325	-0.004722	0.656636
17	10031642	rs9914258	Morris et al.	T	0.4318	0.0022	0.753	0.0129357	5.9e-14	-0.0005	0.9309	0.018539	0.04258	0.014741	0.061096
17	14395793	rs605228	Morris et al.	T	0.6722	0.0113	0.1321	-0.011522	2.7e-09	-0.0053	0.3877	0.000255	0.978616	-0.012469	0.125353
17	17134528	rs1736213	Morris et al.	T	0.4449	-0.0031	0.6593	0.0136485	6.4e-14	0.003	0.5985	0.012918	0.152304	0.001007	0.896005
17	26694861	rs704	Morris et al.	A	0.4853	-0.0204	0.00415	-0.0163073	1.4e-19	-0.024	3.03e-05	-0.01116	0.198495	-0.004783	0.522745
17	27666303	rs2530394	Morris et al.	T	0.6403	0.007	0.3498	0.014171	3.2e-14	-0.0081	0.183	0.002668	0.781558	-0.002903	0.724691
17	27948844	rs3760456	Morris et al.	T	0.4392	-0.0159	0.02906	-0.0227806	1.5e-36	-0.0109	0.06107	-0.016934	0.064143	-0.008597	0.271207
17	29827429	rs2097719	Morris et al.	A	0.6086	-0.0365	3.821e-07	-0.0201811	2.3e-26	-0.0183	0.001937	-0.009038	0.323188	-0.011139	0.155228
17	29891429	rs62063930	Morris et al.	A	0.1464	-0.0199	0.06485	-0.0245828	5.1e-21	-0.021	0.01884	-0.024235	0.066998	-0.021462	0.058688
17	36913807	rs12951408	Morris et al.	T	0.4776	-0.0114	0.109	0.0127905	2.1e-13	0.0071	0.2224	-0.000947	0.916353	0.023885	0.001983
17	40449151	rs9908318	Morris et al.	T	0.2981	0.0006	0.9359	0.0146495	1.7e-13	0.0052	0.405	-0.004666	0.632505	0.00363	0.663983
17	40693344	rs630539	Morris et al.	T	0.9493	0.0676	3.28e-05	0.0280705	1.1e-11	0.0389	0.003343	0.013773	0.488864	0.03135	0.067027
17	41801246	rs7217502	Zheng et al.	A	0.6188	-0.0359	9.189e-07	-0.0405308	1.3e-105	-0.0375	2.548e-10	-0.04607	6.91e-07	-0.047515	2.38e-09
17	41826839	rs2741856	Zheng et al.	C	0.079	0.0955	1.78e-12	0.0746095	3.6e-114	0.1011	4.521e-19	0.089775	9.59e-08	0.087631	1.34e-09
17	42164584	rs190144	Zheng et al.	A	0.2516	0.0332	4.846e-05	0.0360678	4.4e-69	0.0336	2.943e-07	0.031195	0.002306	0.04976	1.62e-08
17	43088228	rs12326005	Morris et al.	A	0.4748	0.017	0.01879	0.0143893	1.6e-16	0.0107	0.06851	0.010984	0.228582	0.019129	0.014381
17	43849415	rs79730878	Morris et al.	T	0.7866	-0.0286	0.007838	0.023725	2.2e-28	0.0218	0.005505	0.048244	0.000511	0.019834	0.072145
17	46141844	rs9909922	Morris et al.	T	0.8841	0.0252	0.02155	0.025538	3.9e-18	0.0243	0.005377	0.00713	0.614659	0.004892	0.686099
17	48246162	rs16948744	Morris et al.	A	0.3644	0.007	0.3487	-0.0063322	0.0022	0.0093	0.1263	-0.001034	0.912615	-0.004738	0.558816
17	48260824	rs79409705	Morris et al.	T	0.0447	0.0201	0.2838	0.0502643	1.9e-30	0.0598	0.0001278	0.068559	0.003753	0.064741	0.001514
17	48336448	rs2586457	Morris et al.	A	0.2265	0.0058	0.495	0.0299182	4.7e-45	0.027	0.0001295	0.025017	0.022698	0.013106	0.165624
17	48552455	rs58383597	Morris et al.	C	0.7043	-0.021	0.006353	-0.0109531	3e-08	-0.0231	0.0002118	-0.008134	0.405593	-0.014267	0.088505
17	49054439	rs9332407	Morris et al.	T	0.5382	-0.0021	0.7685	-0.0131404	9.8e-14	-0.0054	0.3554	-0.001477	0.866062	0.009592	0.206
17	53477586	rs11079166	Morris et al.	T	0.5905	-0.009	0.208	-0.0117358	4.9e-10	-0.0013	0.8228	-0.012761	0.156123	-0.015435	0.045315
17	54273598	rs60891864	Morris et al.	C	0.604	0.0069	0.3406	-0.02862	1.5e-51	0.0023	0.7001	0.027172	0.002837	-0.019439	0.01257
17	54510895	rs7211043	Morris et al.	A	0.2899	0.0054	0.4892	-0.0131724	2.3e-12	0.0117	0.06583	-0.002407	0.808459	0.010921	0.198357
17	59023998	rs57043009	Morris et al.	T	0.1561	-0.0026	0.7905	0.0528756	2.9e-96	0.0149	0.06105	-0.017221	0.373729	-0.031757	0.044507
17	59223209	rs138852655	Morris et al.	T	0.048	-0.0314	0.1036	0.0768752	1.7e-58	-0.0032	0.8459	0.017794	0.432197	-0.053221	0.006454
17	59366155	rs7215879	Morris et al.	A	0.1393	-0.0005	0.9643	0.0134673	2e-08	-0.0058	0.4813	0.00035	0.978362	0.007503	0.495976
17	59496927	rs740753	Morris et al.	T	0.9328	-0.0116	0.4569	-0.0251005	1.3e-09	-0.0215	0.07145	-0.012246	0.528644	-0.059195	0.000386
17	59611017	rs12943370	Morris et al.	T	0.37	0.0006	0.9343	-0.0134905	6.8e-12	0.0005	0.9321	0.003859	0.686974	0.00595	0.470511
17	60565210	rs118172483	Morris et al.	A	0.0465	-0.0033	0.8621	0.024959	7.1e-09	-0.042	0.00515	-0.012087	0.583878	-0.006436	0.733796
17	60573770	rs7217523	Morris et al.	C	0.9534	-0.0249	0.1571	-0.0204851	4.4e-06	-0.0228	0.1004	-0.041345	0.056377	-0.025552	0.168316
17	60720058	rs12452590	Morris et al.	T	0.6273	-0.0071	0.3855	-0.0142291	2.7e-15	0.0017	0.7939	-0.005413	0.577262	-0.006902	0.405695
17	62479273	rs17650301	Morris et al.	A	0.6933	0.0198	0.01443	0.0174081	5.8e-20	0.0225	0.001018	0.022974	0.024718	0.010409	0.24024
17	63278038	rs9896306	Morris et al.	A	0.2692	-0.0295	0.0001942	-0.0263111	1e-38	-0.0283	8.103e-06	-0.015709	0.11531	-0.020064	0.018958
17	63534538	rs4541111	Morris et al.	A	0.5211	0.0006	0.9336	0.0158714	1.1e-17	-0.0016	0.7901	-0.012928	0.154331	-0.005518	0.483163
17	63771079	rs9972944*	Medina-Gomez et al.	A	0.3817	0.0513	2.882e-11	0.006	0.04	0.0363	6.866e-10	0.027616	0.002918	0.004449	0.575678
17	66683179	rs4491596	Morris et al.	T	0.7699	-0.014	0.09675	0.0172605	5.6e-16	-0.0019	0.7803	0.006299	0.552017	0.010989	0.226071
17	67953596	rs180077	Morris et al.	A	0.6848	-0.0078	0.3068	0.0126176	9.8e-12	-0.0015	0.803	0.002983	0.753833	0.007347	0.369112
17	68825022	rs12948233	Morris et al.	A	0.2583	0.0015	0.8525	-0.0120946	3.4e-08	0.0047	0.481	0.005067	0.625089	0.013167	0.137663
17	69206119	rs56320441	Morris et al.	T	0.9131	0.0149	0.2364	-0.0243596	1.5e-14	-0.0006	0.9539	0.017316	0.271084	-0.014452	0.28202
17	69357505	rs9901257	Morris et al.	C	0.4355	-0.003	0.6847	-0.0117245	2e-10	-0.0109	0.06414	-0.01504	0.102679	-0.017696	0.02539
17	69622494	rs66470941	Morris et al.	A	0.8683	0.0088	0.4055	0.0143142	2.3e-06	-0.0097	0.2489	-0.005184	0.703728	-0.018315	0.118355
17	69845900	rs16976954	Morris et al.	A	0.4389	-0.0025	0.7263	-0.019143	6.7e-26	-0.021	0.0002557	-0.00433	0.631616	-0.027232	0.000422
17	69862975	rs12942736	Morris et al.	T	0.2356	-0.0002	0.986	-0.0235682	1.2e-27	-0.0242	0.0004863	-0.012397	0.238078	-0.02501	0.005072
17	73560134	rs1661725	Morris et al.	T	0.6046	0.0039	0.5861	-0.012134	5.8e-11	-0.0016	0.786	0.00403	0.666898	-0.004868	0.544757
17	75316880	rs1436138	Morris et al.	A	0.6306	-0.0105	0.1513	0.020206	3e-26	-0.0028	0.6366	0.006248	0.507559	0.005856	0.469655
17	75398498	rs34587622	Morris et al.	T	0.1051	-0.0224	0.1015	-0.0172649	4.7e-10	-0.0223	0.03844	-0.015717	0.271592	-0.010321	0.400212
17	76387363	rs11657987	Morris et al.	T	0.4933	-0.015	0.03428	-0.0149682	7.8e-17	-0.0061	0.289	0.001546	0.862802	0.001279	0.867984
17	76833429	rs900348	Morris et al.	A	0.1961	-0.0224	0.0126	0.0124958	1.9e-07	-0.008	0.2661	-0.012979	0.248606	0.001157	0.904486
17	76906367	rs35881190	Morris et al.	T	0.3485	-0.0225	0.00315	-0.0149928	1.4e-14	-0.0228	0.0001995	-0.007199	0.445403	-0.008157	0.313723
17	79394536	rs7212578	Morris et al.	A	0.2217	0.0145	0.1119	-0.0209495	9.4e-22	0.0014	0.8564	7.4e-05	0.994799	0.006782	0.488462
17	80004094	rs12945403	Morris et al.	T	0.358	0.0285	0.0004596	0.0172539	1.1e-18	0.0167	0.01103	0.006077	0.544359	0.021818	0.011823
17	80527356	rs12452440	Morris et al.	T	0.4287	-0.0005	0.9411	-0.018347	6e-22	0.0125	0.03606	0.021877	0.01684	0.005374	0.494331
18	10348334	rs11875132	Morris et al.	T	0.5664	0.0059	0.4056	0.0191603	4.7e-26	0.0182	0.00164	0.012803	0.152296	0.016558	0.030929
18	13708574	rs4796995	Morris et al.	A	0.6392	0.0001	0.9839	0.050023	1.6e-155	0.0218	0.0002229	0.025369	0.005928	0.037175	2.56e-06
18	60054857	rs884205	Zheng et al.	A	0.2509	-0.055	3.205e-11	-0.0259088	4.1e-36	-0.0531	4.39e-15	-0.062204	2.77e-09	-0.042205	2.71e-06
18	77248691	rs78015143	Morris et al.	A	0.0917	0.0037	0.7697	0.0275677	8.1e-21	0.0113	0.2771	0.035152	0.029276	0.028773	0.036746
19	817980	rs8108787	Morris et al.	T	0.7302	-0.0026	0.763	0.0210034	9.7e-24	0.0165	0.02025	0.007931	0.462628	-0.008249	0.379202
19	1170297	rs4807629	Morris et al.	A	0.7055	0.0033	0.6818	0.0337033	3.5e-65	-0.004	0.5542	0.01627	0.116946	0.009582	0.281836
19	2184652	rs4806832	Morris et al.	T	0.4732	-0.0099	0.1623	-0.0143959	5.3e-17	-0.0111	0.05246	0.007615	0.39423	-0.003821	0.617907
19	31654615	rs6510186	Medina-Gomez et al.	T	0.2552	0.0142	0.08128	0.00139232	0.34	0.0153	0.01882	0.003729	0.712752	0.005979	0.491923
19	33549775	rs7255601	Morris et al.	C	0.103	0.0298	0.01242	0.101155	2.8e-230	0.0387	4.421e-05	0.076198	3.49e-07	0.033726	0.008598
19	33599127	rs10416218	Zheng et al.	T	0.7335	-0.0172	0.03335	-0.058069	1.8e-167	-0.0282	1.19e-05	-0.070345	8.32e-09	-0.041635	2.93e-05
19	41806918	rs13345456	Morris et al.	T	0.2582	-0.0068	0.4077	0.0181946	9.1e-18	-0.0004	0.9524	0.003076	0.768971	0.003026	0.735814
19	45976718	rs3170167	Morris et al.	T	0.8448	-0.0001	0.9893	0.0246949	3.7e-23	0.0252	0.002314	0.019683	0.126776	0.01389	0.212076
20	6405614	rs62198536	Morris et al.	A	0.6459	-0.0147	0.04967	-0.0364222	8.8e-82	-0.0073	0.2275	-0.00841	0.378396	0.000438	0.957081
20	7551554	rs6117854	Morris et al.	A	0.3173	-0.0061	0.4256	-0.0384374	2.6e-90	-0.0052	0.4037	-0.00079	0.93487	-0.009141	0.271387
20	10503184	rs6040006	Morris et al.	T	0.0273	-0.0629	0.004928	-0.0737526	2.3e-42	-0.0499	0.004026	-0.083296	0.004099	-0.019275	0.42866
20	10639988	rs3790160	Zheng et al.	T	0.51	0.0439	3.272e-10	0.0312163	8.4e-69	0.0348	7.988e-10	0.050666	1.5e-08	0.028564	0.000194
20	10640042	rs17457340	Morris et al.	T	0.9191	0.0468	0.0002729	0.0658944	2e-86	0.0483	5.454e-06	0.084108	4.59e-07	0.045311	0.001566
20	10644984	rs6040068	Morris et al.	T	0.132	-0.0487	6.091e-06	-0.0280633	5.2e-23	-0.0436	4.664e-07	-0.021542	0.114701	-0.004338	0.711863
20	10765986	rs6134038	Morris et al.	A	0.7892	0.0109	0.2142	0.0329702	4.1e-48	0.0253	0.0004521	0.023957	0.033983	0.001762	0.855804
20	10985803	rs1980854	Morris et al.	A	0.2784	0.0089	0.2566	0.0379641	1.1e-80	0.0186	0.003369	0.013483	0.176964	0.021901	0.010541
20	11177055	rs34952318*	Kemp et al.	A	0.0479	-0.0628	0.006983	-0.07417	3.3e-22	-0.0693	7.103e-05	-0.042851	0.075297	-0.008541	0.676011
20	33020957	rs13044413	Morris et al.	A	0.5696	-0.0129	0.07815	-0.0190211	6.4e-26	-0.0143	0.01479	-0.001985	0.833051	-0.008418	0.290559
20	39103882	rs6029130	Medina-Gomez et al.	T	0.2726	0.0377	1.423e-06	0.00659123	0.00038	0.0348	3.503e-08	0.027183	0.006885	0.014937	0.083244
21	28773868	rs1452102	Medina-Gomez et al.	T	0.5726	-0.0267	0.0001628	-0.0233498	6.5e-36	-0.0345	1.736e-09	-0.029264	0.001168	-0.014772	0.055659
21	28774869	rs239677	Morris et al.	T	0.419	-0.0196	0.005937	-0.0215945	2e-30	-0.0277	1.373e-06	-0.012134	0.17965	-0.008613	0.266237
21	35717837	rs55787537	Morris et al.	T	0.8308	-0.0035	0.7178	0.0263343	2.4e-31	0.0081	0.3069	0.003207	0.79204	-0.003431	0.74321
21	36970350	rs9976876	Medina-Gomez et al.	T	0.4635	-0.0415	7.21e-09	-0.0189311	6.5e-26	-0.0375	8.006e-11	-0.019415	0.030951	-0.015731	0.040732
21	37848334	rs170183	Zhang et al.	A	0.5246	-0.0298	1.887e-05	-0.0063973	0.00096	-0.0255	6.893e-06	-0.015601	0.08193	-0.019988	0.009403
21	40047176	rs2836613	Morris et al.	A	0.7502	-0.004	0.623	0.0297243	1.9e-46	-0.0255	9.253e-05	-0.010934	0.288986	-0.028474	0.001313
21	40350120	rs11088458	Morris et al.	A	0.2959	0.0124	0.1095	0.0439458	2.8e-105	0.0337	6.149e-08	0.025355	0.010551	0.029938	0.000412
21	40350744	rs11910328	Medina-Gomez et al.	A	0.8379	-0.0272	0.004478	-0.0335242	1e-40	-0.0429	2.993e-08	-0.028169	0.020378	-0.028118	0.007258
21	46348764	rs4818988*	Kemp et al.	A	0.5526	0.0019	0.8606	0.0206	5.8e-09	0.0171	0.02627	0.010025	0.315713	-0.000561	0.947722
22	29213054	rs133441	Morris et al.	A	0.7522	0.0034	0.6916	-0.0180596	1.4e-18	-0.015	0.03135	0.022892	0.048803	0.013899	0.168461
22	29483060	rs134639	Morris et al.	A	0.3522	-0.0016	0.8299	0.0426988	1.8e-111	-0.006	0.3157	0.013086	0.237998	0.004346	0.65598
22	29808163	rs13056435	Morris et al.	T	0.0729	-0.0015	0.9159	-0.0347992	8e-28	-0.0028	0.8147	-0.031827	0.120858	-0.045206	0.022534
* Summary statistics reported for e-BMD correspond to these reported in Kemp et al. [], as these markers were not present in the most recent Morris et al. []
