# Supplementary material for: Bone mineral density loci specific to the skull portray potential pleiotropic effects on craniosynostosis
Source: Commun Biol. 2023 Jul 4;6:691. doi: 10.1038/s42003-023-04869-0 (PMC10319806; doi:10.1038/s42003-023-04869-0)
Supplement: Supplementary file 8 — Supplementary Data 5 [file 42003_2023_4869_MOESM8_ESM.xlsx]

## Sheet: Supplementary Data 5
Supplementary Data 5. GARFIELD enrichment analysis results for histone modifications and chromatin states in GM12878, HepG2, K562, H1HESC, HeLa-S3, HUVEC and human osteoblast cell lines, with additional results for ATAC-Seq and DNase I hypersensitivity peak sites enrichment for human osteoblasts. In bold are results for osteoblasts. Highlighted rows are significant results. "PThresh" column repre…
ID	PThresh	OR	Pvalue	Beta	SE	CI95_lower	CI95_upper	NAnnotThesh	NAnnot	NThresh	N	linkID	Annotation	Celltype	Tissue	Type	Category
1	5e-05	1.8733	1.95674e-08	0.627701	0.111774	0.408623	0.846778	135	52291	683	855193	0	H2AFZ_gm12878	GM12878	blood	H2AFZ	Histone_Modifications
1	5e-06	2.13868	9.94826e-07	0.760189	0.155373	0.455657	1.06472	72	52291	304	855193	0	H2AFZ_gm12878	GM12878	blood	H2AFZ	Histone_Modifications
1	5e-07	2.14881	0.000145045	0.764915	0.201325	0.370318	1.15951	41	52291	179	855193	0	H2AFZ_gm12878	GM12878	blood	H2AFZ	Histone_Modifications
1	5e-08	2.12367	0.00137039	0.753147	0.235298	0.291962	1.21433	30	52291	129	855193	0	H2AFZ_gm12878	GM12878	blood	H2AFZ	Histone_Modifications
2	5e-05	1.62391	0.000398718	0.484839	0.136924	0.216468	0.75321	78	28691	683	855193	1	H2AFZ_hepg2	HepG2	liver	H2AFZ	Histone_Modifications
2	5e-06	1.89238	0.000579746	0.637834	0.185367	0.274514	1.00115	44	28691	304	855193	1	H2AFZ_hepg2	HepG2	liver	H2AFZ	Histone_Modifications
2	5e-07	2.20252	0.000625919	0.789603	0.23087	0.337099	1.24211	26	28691	179	855193	1	H2AFZ_hepg2	HepG2	liver	H2AFZ	Histone_Modifications
2	5e-08	2.3714	0.00111718	0.863479	0.264934	0.344208	1.38275	20	28691	129	855193	1	H2AFZ_hepg2	HepG2	liver	H2AFZ	Histone_Modifications
3	5e-05	1.7802	6.18623e-08	0.576723	0.106538	0.36791	0.785537	150	67767	683	855193	2	H2AFZ_k562	K562	blood	H2AFZ	Histone_Modifications
3	5e-06	1.92149	1.40581e-05	0.653101	0.150382	0.358353	0.94785	78	67767	304	855193	2	H2AFZ_k562	K562	blood	H2AFZ	Histone_Modifications
3	5e-07	2.32934	8.67459e-06	0.845583	0.190112	0.472964	1.2182	52	67767	179	855193	2	H2AFZ_k562	K562	blood	H2AFZ	Histone_Modifications
3	5e-08	2.3154	0.000152692	0.839582	0.221722	0.405008	1.27416	37	67767	129	855193	2	H2AFZ_k562	K562	blood	H2AFZ	Histone_Modifications
4	5e-05	1.74811	9.33971e-07	0.558533	0.113869	0.33535	0.781715	124	54983	683	855193	3	H3K27ac_gm12878	GM12878	blood	H3K27ac	Histone_Modifications
4	5e-06	2.00995	9.65874e-06	0.698108	0.157776	0.388867	1.00735	66	54983	304	855193	3	H3K27ac_gm12878	GM12878	blood	H3K27ac	Histone_Modifications
4	5e-07	1.72316	0.0101198	0.544159	0.211594	0.129434	0.958884	35	54983	179	855193	3	H3K27ac_gm12878	GM12878	blood	H3K27ac	Histone_Modifications
4	5e-08	1.79537	0.0168962	0.585211	0.244965	0.10508	1.06534	26	54983	129	855193	3	H3K27ac_gm12878	GM12878	blood	H3K27ac	Histone_Modifications
5	5e-05	1.86925	1.23556e-05	0.625536	0.143103	0.345053	0.906018	67	22628	683	855193	4	H3K27ac_h1hesc	H1HESC	es_cell	H3K27ac	Histone_Modifications
5	5e-06	2.16574	6.4815e-05	0.77276	0.193453	0.393592	1.15193	37	22628	304	855193	4	H3K27ac_h1hesc	H1HESC	es_cell	H3K27ac	Histone_Modifications
5	5e-07	2.05071	0.00474128	0.718186	0.254306	0.219747	1.21663	21	22628	179	855193	4	H3K27ac_h1hesc	H1HESC	es_cell	H3K27ac	Histone_Modifications
5	5e-08	1.95222	0.0266699	0.668967	0.301838	0.0773655	1.26057	15	22628	129	855193	4	H3K27ac_h1hesc	H1HESC	es_cell	H3K27ac	Histone_Modifications
6	5e-05	2.38894	2.2437e-15	0.87085	0.109858	0.655529	1.08617	138	44952	683	855193	5	H3K27ac_helas3	HeLa-S3	cervix	H3K27ac	Histone_Modifications
6	5e-06	2.7694	2.29134e-11	1.01863	0.15235	0.720027	1.31724	77	44952	304	855193	5	H3K27ac_helas3	HeLa-S3	cervix	H3K27ac	Histone_Modifications
6	5e-07	2.50001	5.097e-06	0.916293	0.200908	0.522513	1.31007	44	44952	179	855193	5	H3K27ac_helas3	HeLa-S3	cervix	H3K27ac	Histone_Modifications
6	5e-08	2.25391	0.00066707	0.812665	0.238825	0.344568	1.28076	30	44952	129	855193	5	H3K27ac_helas3	HeLa-S3	cervix	H3K27ac	Histone_Modifications
7	5e-05	1.95126	1.43664e-08	0.668474	0.117918	0.437354	0.899593	111	44129	683	855193	6	H3K27ac_hepg2	HepG2	liver	H3K27ac	Histone_Modifications
7	5e-06	2.06815	1.12797e-05	0.726652	0.165484	0.402303	1.051	56	44129	304	855193	6	H3K27ac_hepg2	HepG2	liver	H3K27ac	Histone_Modifications
7	5e-07	1.66901	0.0232221	0.512228	0.225675	0.0699051	0.954552	28	44129	179	855193	6	H3K27ac_hepg2	HepG2	liver	H3K27ac	Histone_Modifications
7	5e-08	1.83058	0.019107	0.604635	0.258012	0.0989314	1.11034	22	44129	129	855193	6	H3K27ac_hepg2	HepG2	liver	H3K27ac	Histone_Modifications
8	5e-05	2.0349	5.54963e-11	0.710444	0.108376	0.498028	0.92286	145	56910	683	855193	7	H3K27ac_huvec	HUVEC	blood_vessel	H3K27ac	Histone_Modifications
8	5e-06	2.39338	6.8744e-09	0.872708	0.150624	0.577486	1.16793	78	56910	304	855193	7	H3K27ac_huvec	HUVEC	blood_vessel	H3K27ac	Histone_Modifications
8	5e-07	2.40639	6.86768e-06	0.878129	0.195237	0.495464	1.26079	45	56910	179	855193	7	H3K27ac_huvec	HUVEC	blood_vessel	H3K27ac	Histone_Modifications
8	5e-08	1.99611	0.00321454	0.6912	0.234588	0.231407	1.15099	30	56910	129	855193	7	H3K27ac_huvec	HUVEC	blood_vessel	H3K27ac	Histone_Modifications
9	5e-05	2.11236	1.31573e-10	0.747806	0.116384	0.519694	0.975918	117	43126	683	855193	8	H3K27ac_k562	K562	blood	H3K27ac	Histone_Modifications
9	5e-06	2.29641	3.28227e-07	0.831348	0.162803	0.512255	1.15044	61	43126	304	855193	8	H3K27ac_k562	K562	blood	H3K27ac	Histone_Modifications
9	5e-07	1.83018	0.0063414	0.604414	0.221431	0.17041	1.03842	31	43126	179	855193	8	H3K27ac_k562	K562	blood	H3K27ac	Histone_Modifications
9	5e-08	1.69512	0.0451567	0.527755	0.263457	0.0113793	1.04413	21	43126	129	855193	8	H3K27ac_k562	K562	blood	H3K27ac	Histone_Modifications
10	5e-05	1.34375	0.0540519	0.295461	0.153373	-0.00515021	0.596071	56	28934	683	855193	9	H3K27me3_gm12878	GM12878	blood	H3K27me3	Histone_Modifications
10	5e-06	1.77933	0.00339929	0.576236	0.196727	0.190651	0.96182	35	28934	304	855193	9	H3K27me3_gm12878	GM12878	blood	H3K27me3	Histone_Modifications
10	5e-07	1.96971	0.00599887	0.677885	0.246697	0.194359	1.16141	21	28934	179	855193	9	H3K27me3_gm12878	GM12878	blood	H3K27me3	Histone_Modifications
10	5e-08	2.21174	0.00430219	0.793779	0.27802	0.248859	1.3387	17	28934	129	855193	9	H3K27me3_gm12878	GM12878	blood	H3K27me3	Histone_Modifications
11	5e-05	1.50611	0.0045535	0.409529	0.144351	0.126601	0.692458	63	30955	683	855193	10	H3K27me3_h1hesc	H1HESC	es_cell	H3K27me3	Histone_Modifications
11	5e-06	1.61291	0.0169084	0.478042	0.200127	0.0857932	0.870291	34	30955	304	855193	10	H3K27me3_h1hesc	H1HESC	es_cell	H3K27me3	Histone_Modifications
11	5e-07	1.6427	0.0547804	0.496342	0.258429	-0.0101786	1.00286	19	30955	179	855193	10	H3K27me3_h1hesc	H1HESC	es_cell	H3K27me3	Histone_Modifications
11	5e-08	1.78815	0.0483906	0.581179	0.294429	0.00409918	1.15826	15	30955	129	855193	10	H3K27me3_h1hesc	H1HESC	es_cell	H3K27me3	Histone_Modifications
12	5e-05	0.588482	4.61441e-05	-0.530209	0.130134	-0.785271	-0.275147	92	113659	683	855193	11	H3K27me3_helas3	HeLa-S3	cervix	H3K27me3	Histone_Modifications
12	5e-06	0.560286	0.002391	-0.579308	0.190762	-0.953202	-0.205414	42	113659	304	855193	11	H3K27me3_helas3	HeLa-S3	cervix	H3K27me3	Histone_Modifications
12	5e-07	0.629819	0.0515757	-0.462322	0.237495	-0.927813	0.00316863	26	113659	179	855193	11	H3K27me3_helas3	HeLa-S3	cervix	H3K27me3	Histone_Modifications
12	5e-08	0.704363	0.187914	-0.350461	0.266151	-0.872118	0.171195	22	113659	129	855193	11	H3K27me3_helas3	HeLa-S3	cervix	H3K27me3	Histone_Modifications
13	5e-05	1.32822	0.00539543	0.283842	0.102013	0.0838977	0.483787	158	101149	683	855193	12	H3K27me3_hepg2	HepG2	liver	H3K27me3	Histone_Modifications
13	5e-06	1.61597	0.000672604	0.479934	0.141136	0.203308	0.75656	87	101149	304	855193	12	H3K27me3_hepg2	HepG2	liver	H3K27me3	Histone_Modifications
13	5e-07	1.70312	0.00339272	0.532461	0.181745	0.176241	0.888682	52	101149	179	855193	12	H3K27me3_hepg2	HepG2	liver	H3K27me3	Histone_Modifications
13	5e-08	1.72848	0.00962564	0.547242	0.211372	0.132952	0.961531	40	101149	129	855193	12	H3K27me3_hepg2	HepG2	liver	H3K27me3	Histone_Modifications
14	5e-05	1.26089	0.04015	0.231818	0.112961	0.0104152	0.453221	125	74690	683	855193	13	H3K27me3_huvec	HUVEC	blood_vessel	H3K27me3	Histone_Modifications
14	5e-06	1.35437	0.0559071	0.303337	0.158669	-0.00765435	0.614329	66	74690	304	855193	13	H3K27me3_huvec	HUVEC	blood_vessel	H3K27me3	Histone_Modifications
14	5e-07	1.40746	0.0937637	0.34179	0.203948	-0.0579478	0.741528	41	74690	179	855193	13	H3K27me3_huvec	HUVEC	blood_vessel	H3K27me3	Histone_Modifications
14	5e-08	1.72852	0.0159219	0.547265	0.227015	0.102316	0.992214	33	74690	129	855193	13	H3K27me3_huvec	HUVEC	blood_vessel	H3K27me3	Histone_Modifications
15	5e-05	1.10923	0.270534	0.103663	0.0940825	-0.0807383	0.288065	199	164524	683	855193	14	H3K27me3_k562	K562	blood	H3K27me3	Histone_Modifications
15	5e-06	1.18626	0.205631	0.170809	0.134955	-0.0937036	0.435322	100	164524	304	855193	14	H3K27me3_k562	K562	blood	H3K27me3	Histone_Modifications
15	5e-07	1.30277	0.126873	0.264492	0.173261	-0.0750999	0.604084	60	164524	179	855193	14	H3K27me3_k562	K562	blood	H3K27me3	Histone_Modifications
15	5e-08	1.61373	0.015228	0.47855	0.197185	0.0920676	0.865032	50	164524	129	855193	14	H3K27me3_k562	K562	blood	H3K27me3	Histone_Modifications
16	5e-05	1.81434	5.26267e-08	0.59572	0.109463	0.381173	0.810268	125	79430	683	855193	15	H3K36me3_gm12878	GM12878	blood	H3K36me3	Histone_Modifications
16	5e-06	2.25152	8.58034e-08	0.811606	0.151575	0.514519	1.10869	68	79430	304	855193	15	H3K36me3_gm12878	GM12878	blood	H3K36me3	Histone_Modifications
16	5e-07	1.7776	0.00550828	0.575263	0.20725	0.169054	0.981472	34	79430	179	855193	15	H3K36me3_gm12878	GM12878	blood	H3K36me3	Histone_Modifications
16	5e-08	1.66544	0.0378719	0.510088	0.245679	0.0285574	0.991618	24	79430	129	855193	15	H3K36me3_gm12878	GM12878	blood	H3K36me3	Histone_Modifications
17	5e-05	2.03686	2.45715e-07	0.711408	0.137845	0.441232	0.981583	70	30543	683	855193	16	H3K36me3_h1hesc	H1HESC	es_cell	H3K36me3	Histone_Modifications
17	5e-06	2.71416	3.84564e-08	0.998481	0.181615	0.642516	1.35445	43	30543	304	855193	16	H3K36me3_h1hesc	H1HESC	es_cell	H3K36me3	Histone_Modifications
17	5e-07	2.24503	0.00112727	0.808717	0.248326	0.321997	1.29544	22	30543	179	855193	16	H3K36me3_h1hesc	H1HESC	es_cell	H3K36me3	Histone_Modifications
17	5e-08	1.8307	0.0502881	0.604696	0.308911	-0.000770661	1.21016	14	30543	129	855193	16	H3K36me3_h1hesc	H1HESC	es_cell	H3K36me3	Histone_Modifications
18	5e-05	1.85565	1.31441e-07	0.618235	0.11716	0.388601	0.84787	108	60892	683	855193	17	H3K36me3_helas3	HeLa-S3	cervix	H3K36me3	Histone_Modifications
18	5e-06	2.43784	2.09048e-08	0.891113	0.159004	0.579465	1.20276	63	60892	304	855193	17	H3K36me3_helas3	HeLa-S3	cervix	H3K36me3	Histone_Modifications
18	5e-07	2.15964	0.000282507	0.769944	0.212057	0.354312	1.18558	35	60892	179	855193	17	H3K36me3_helas3	HeLa-S3	cervix	H3K36me3	Histone_Modifications
18	5e-08	2.52345	0.000111852	0.925628	0.239593	0.456025	1.39523	29	60892	129	855193	17	H3K36me3_helas3	HeLa-S3	cervix	H3K36me3	Histone_Modifications
19	5e-05	1.84456	7.26159e-08	0.61224	0.113703	0.389383	0.835097	117	66550	683	855193	18	H3K36me3_hepg2	HepG2	liver	H3K36me3	Histone_Modifications
19	5e-06	2.5434	1.12577e-09	0.933501	0.153272	0.633087	1.23392	69	66550	304	855193	18	H3K36me3_hepg2	HepG2	liver	H3K36me3	Histone_Modifications
19	5e-07	2.2224	9.55886e-05	0.798589	0.204686	0.397404	1.19977	38	66550	179	855193	18	H3K36me3_hepg2	HepG2	liver	H3K36me3	Histone_Modifications
19	5e-08	2.15226	0.00144019	0.766517	0.240553	0.295032	1.238	27	66550	129	855193	18	H3K36me3_hepg2	HepG2	liver	H3K36me3	Histone_Modifications
20	5e-05	1.80743	5.83605e-08	0.591903	0.109132	0.378005	0.805801	128	79722	683	855193	19	H3K36me3_huvec	HUVEC	blood_vessel	H3K36me3	Histone_Modifications
20	5e-06	2.8677	4.59782e-13	1.05351	0.145579	0.768176	1.33885	82	79722	304	855193	19	H3K36me3_huvec	HUVEC	blood_vessel	H3K36me3	Histone_Modifications
20	5e-07	2.618	5.30961e-07	0.962409	0.191915	0.586256	1.33856	46	79722	179	855193	19	H3K36me3_huvec	HUVEC	blood_vessel	H3K36me3	Histone_Modifications
20	5e-08	2.87169	1.79902e-06	1.0549	0.220932	0.621875	1.48793	36	79722	129	855193	19	H3K36me3_huvec	HUVEC	blood_vessel	H3K36me3	Histone_Modifications
21	5e-05	2.00019	2.99883e-09	0.693241	0.116871	0.464173	0.922308	109	57541	683	855193	20	H3K36me3_k562	K562	blood	H3K36me3	Histone_Modifications
21	5e-06	2.79361	5.81325e-11	1.02733	0.156882	0.719846	1.33482	65	57541	304	855193	20	H3K36me3_k562	K562	blood	H3K36me3	Histone_Modifications
21	5e-07	2.51101	9.96183e-06	0.920683	0.208394	0.512232	1.32914	36	57541	179	855193	20	H3K36me3_k562	K562	blood	H3K36me3	Histone_Modifications
21	5e-08	2.69081	3.6973e-05	0.989843	0.239926	0.519589	1.4601	28	57541	129	855193	20	H3K36me3_k562	K562	blood	H3K36me3	Histone_Modifications
22	5e-05	1.66129	1.05224e-06	0.507596	0.103981	0.303793	0.711399	158	80696	683	855193	21	H3K4me1_gm12878	GM12878	blood	H3K4me1	Histone_Modifications
22	5e-06	2.03808	8.20656e-07	0.712008	0.144412	0.42896	0.995055	85	80696	304	855193	21	H3K4me1_gm12878	GM12878	blood	H3K4me1	Histone_Modifications
22	5e-07	1.83713	0.00140588	0.608205	0.190454	0.234914	0.981496	47	80696	179	855193	21	H3K4me1_gm12878	GM12878	blood	H3K4me1	Histone_Modifications
22	5e-08	1.72766	0.0147297	0.54677	0.224182	0.107373	0.986166	33	80696	129	855193	21	H3K4me1_gm12878	GM12878	blood	H3K4me1	Histone_Modifications
23	5e-05	1.80984	6.641e-08	0.593236	0.109846	0.377938	0.808534	136	55180	683	855193	22	H3K4me1_h1hesc	H1HESC	es_cell	H3K4me1	Histone_Modifications
23	5e-06	2.27328	4.10216e-08	0.821225	0.149684	0.527845	1.11461	74	55180	304	855193	22	H3K4me1_h1hesc	H1HESC	es_cell	H3K4me1	Histone_Modifications
23	5e-07	2.09896	0.000166093	0.741443	0.196895	0.35553	1.12736	42	55180	179	855193	22	H3K4me1_h1hesc	H1HESC	es_cell	H3K4me1	Histone_Modifications
23	5e-08	2.03845	0.00203526	0.712189	0.230853	0.259718	1.16466	31	55180	129	855193	22	H3K4me1_h1hesc	H1HESC	es_cell	H3K4me1	Histone_Modifications
24	5e-05	2.06666	1.1988e-13	0.725936	0.0978757	0.534099	0.917772	209	95969	683	855193	23	H3K4me1_huvec	HUVEC	blood_vessel	H3K4me1	Histone_Modifications
24	5e-06	2.63465	2.8646e-12	0.968749	0.138706	0.696886	1.24061	114	95969	304	855193	23	H3K4me1_huvec	HUVEC	blood_vessel	H3K4me1	Histone_Modifications
24	5e-07	2.47179	5.77742e-07	0.904941	0.181042	0.550099	1.25978	65	95969	179	855193	23	H3K4me1_huvec	HUVEC	blood_vessel	H3K4me1	Histone_Modifications
24	5e-08	2.08511	0.00057161	0.734821	0.213317	0.31672	1.15292	43	95969	129	855193	23	H3K4me1_huvec	HUVEC	blood_vessel	H3K4me1	Histone_Modifications
25	5e-05	1.8233	3.17343e-10	0.600648	0.0954917	0.413485	0.787812	224	122187	683	855193	24	H3K4me1_k562	K562	blood	H3K4me1	Histone_Modifications
25	5e-06	1.99492	5.00643e-07	0.690605	0.137405	0.421292	0.959919	115	122187	304	855193	24	H3K4me1_k562	K562	blood	H3K4me1	Histone_Modifications
25	5e-07	1.81751	0.000900831	0.59747	0.179972	0.244725	0.950215	65	122187	179	855193	24	H3K4me1_k562	K562	blood	H3K4me1	Histone_Modifications
25	5e-08	1.71167	0.0108269	0.537469	0.210918	0.124069	0.950868	46	122187	129	855193	24	H3K4me1_k562	K562	blood	H3K4me1	Histone_Modifications
26	5e-05	1.87045	2.97326e-09	0.626177	0.10554	0.419318	0.833036	163	71924	683	855193	25	H3K4me2_gm12878	GM12878	blood	H3K4me2	Histone_Modifications
26	5e-06	2.35898	4.7147e-09	0.858231	0.146532	0.571028	1.14543	92	71924	304	855193	25	H3K4me2_gm12878	GM12878	blood	H3K4me2	Histone_Modifications
26	5e-07	2.02042	0.000288536	0.703307	0.193995	0.323076	1.08354	49	71924	179	855193	25	H3K4me2_gm12878	GM12878	blood	H3K4me2	Histone_Modifications
26	5e-08	2.03667	0.00165474	0.711316	0.226096	0.268168	1.15446	36	71924	129	855193	25	H3K4me2_gm12878	GM12878	blood	H3K4me2	Histone_Modifications
27	5e-05	1.78816	1.8886e-07	0.581185	0.111552	0.362543	0.799828	137	55385	683	855193	26	H3K4me2_h1hesc	H1HESC	es_cell	H3K4me2	Histone_Modifications
27	5e-06	2.18988	3.29505e-07	0.783845	0.153522	0.482941	1.08475	76	55385	304	855193	26	H3K4me2_h1hesc	H1HESC	es_cell	H3K4me2	Histone_Modifications
27	5e-07	2.08937	0.000239037	0.736861	0.200576	0.343733	1.12999	42	55385	179	855193	26	H3K4me2_h1hesc	H1HESC	es_cell	H3K4me2	Histone_Modifications
27	5e-08	2.47183	7.6678e-05	0.904959	0.22884	0.456433	1.35348	34	55385	129	855193	26	H3K4me2_h1hesc	H1HESC	es_cell	H3K4me2	Histone_Modifications
28	5e-05	1.98561	3.60481e-11	0.685928	0.103623	0.482828	0.889029	175	72300	683	855193	27	H3K4me2_helas3	HeLa-S3	cervix	H3K4me2	Histone_Modifications
28	5e-06	2.35858	3.64646e-09	0.858061	0.145447	0.572985	1.14314	95	72300	304	855193	27	H3K4me2_helas3	HeLa-S3	cervix	H3K4me2	Histone_Modifications
28	5e-07	2.21373	2.89177e-05	0.794678	0.190031	0.422216	1.16714	55	72300	179	855193	27	H3K4me2_helas3	HeLa-S3	cervix	H3K4me2	Histone_Modifications
28	5e-08	1.75395	0.0136787	0.561869	0.227884	0.115216	1.00852	35	72300	129	855193	27	H3K4me2_helas3	HeLa-S3	cervix	H3K4me2	Histone_Modifications
29	5e-05	1.93549	1.94896e-10	0.660361	0.103744	0.457023	0.863698	174	74431	683	855193	28	H3K4me2_hepg2	HepG2	liver	H3K4me2	Histone_Modifications
29	5e-06	2.22038	4.80686e-08	0.797677	0.14614	0.511243	1.08411	91	74431	304	855193	28	H3K4me2_hepg2	HepG2	liver	H3K4me2	Histone_Modifications
29	5e-07	1.95856	0.000479107	0.672207	0.19249	0.294928	1.04949	48	74431	179	855193	28	H3K4me2_hepg2	HepG2	liver	H3K4me2	Histone_Modifications
29	5e-08	1.74207	0.0149454	0.555073	0.228078	0.10804	1.0021	33	74431	129	855193	28	H3K4me2_hepg2	HepG2	liver	H3K4me2	Histone_Modifications
30	5e-05	2.14876	1.72597e-13	0.764893	0.103806	0.561433	0.968353	173	69128	683	855193	29	H3K4me2_huvec	HUVEC	blood_vessel	H3K4me2	Histone_Modifications
30	5e-06	2.54409	1.54399e-10	0.933773	0.14588	0.647848	1.2197	94	69128	304	855193	29	H3K4me2_huvec	HUVEC	blood_vessel	H3K4me2	Histone_Modifications
30	5e-07	2.60678	4.03291e-07	0.958116	0.189075	0.58753	1.3287	55	69128	179	855193	29	H3K4me2_huvec	HUVEC	blood_vessel	H3K4me2	Histone_Modifications
30	5e-08	2.38786	8.89163e-05	0.870396	0.222096	0.435087	1.30571	39	69128	129	855193	29	H3K4me2_huvec	HUVEC	blood_vessel	H3K4me2	Histone_Modifications
31	5e-05	2.00021	3.9724e-10	0.693253	0.11083	0.476027	0.91048	139	53074	683	855193	30	H3K4me2_k562	K562	blood	H3K4me2	Histone_Modifications
31	5e-06	2.14892	9.25291e-07	0.764966	0.155896	0.45941	1.07052	71	53074	304	855193	30	H3K4me2_k562	K562	blood	H3K4me2	Histone_Modifications
31	5e-07	2.34544	1.95153e-05	0.852471	0.199625	0.461206	1.24374	44	53074	179	855193	30	H3K4me2_k562	K562	blood	H3K4me2	Histone_Modifications
31	5e-08	2.14309	0.00124601	0.762249	0.236127	0.29944	1.22506	30	53074	129	855193	30	H3K4me2_k562	K562	blood	H3K4me2	Histone_Modifications
32	5e-05	1.94828	3.186e-09	0.666947	0.112627	0.446197	0.887696	131	54229	683	855193	31	H3K4me3_gm12878	GM12878	blood	H3K4me3	Histone_Modifications
32	5e-06	2.30146	9.14603e-08	0.833543	0.156009	0.527766	1.13932	73	54229	304	855193	31	H3K4me3_gm12878	GM12878	blood	H3K4me3	Histone_Modifications
32	5e-07	1.96976	0.00110619	0.677914	0.20782	0.270587	1.08524	38	54229	179	855193	31	H3K4me3_gm12878	GM12878	blood	H3K4me3	Histone_Modifications
32	5e-08	2.1883	0.00102862	0.783123	0.238569	0.315527	1.25072	29	54229	129	855193	31	H3K4me3_gm12878	GM12878	blood	H3K4me3	Histone_Modifications
33	5e-05	2.05402	6.54435e-09	0.719801	0.124056	0.476651	0.962951	100	31383	683	855193	32	H3K4me3_h1hesc	H1HESC	es_cell	H3K4me3	Histone_Modifications
33	5e-06	2.21821	3.62029e-06	0.7967	0.171997	0.459587	1.13381	52	31383	304	855193	32	H3K4me3_h1hesc	H1HESC	es_cell	H3K4me3	Histone_Modifications
33	5e-07	2.16036	0.000593932	0.770274	0.224284	0.330678	1.20987	29	31383	179	855193	32	H3K4me3_h1hesc	H1HESC	es_cell	H3K4me3	Histone_Modifications
33	5e-08	2.41546	0.000567858	0.881889	0.255878	0.380368	1.38341	23	31383	129	855193	32	H3K4me3_h1hesc	H1HESC	es_cell	H3K4me3	Histone_Modifications
34	5e-05	1.97804	6.20141e-10	0.682104	0.11028	0.465956	0.898252	135	50773	683	855193	33	H3K4me3_helas3	HeLa-S3	cervix	H3K4me3	Histone_Modifications
34	5e-06	2.051	4.02893e-06	0.718325	0.155823	0.412913	1.02374	67	50773	304	855193	33	H3K4me3_helas3	HeLa-S3	cervix	H3K4me3	Histone_Modifications
34	5e-07	1.9545	0.000999226	0.670135	0.203643	0.270996	1.06927	38	50773	179	855193	33	H3K4me3_helas3	HeLa-S3	cervix	H3K4me3	Histone_Modifications
34	5e-08	1.53601	0.0852649	0.429191	0.249396	-0.059625	0.918007	24	50773	129	855193	33	H3K4me3_helas3	HeLa-S3	cervix	H3K4me3	Histone_Modifications
35	5e-05	2.22701	1.89116e-12	0.800659	0.113693	0.57782	1.0235	130	42757	683	855193	34	H3K4me3_hepg2	HepG2	liver	H3K4me3	Histone_Modifications
35	5e-06	2.4497	1.63692e-08	0.895966	0.158675	0.584964	1.20697	69	42757	304	855193	34	H3K4me3_hepg2	HepG2	liver	H3K4me3	Histone_Modifications
35	5e-07	2.11148	0.000405855	0.747388	0.211351	0.333141	1.16164	35	42757	179	855193	34	H3K4me3_hepg2	HepG2	liver	H3K4me3	Histone_Modifications
35	5e-08	2.01989	0.00479031	0.703045	0.249236	0.214544	1.19155	25	42757	129	855193	34	H3K4me3_hepg2	HepG2	liver	H3K4me3	Histone_Modifications
36	5e-05	2.20645	1.07234e-10	0.791387	0.122574	0.551141	1.03163	100	32032	683	855193	35	H3K4me3_huvec	HUVEC	blood_vessel	H3K4me3	Histone_Modifications
36	5e-06	2.5195	4.20556e-08	0.924061	0.168563	0.593678	1.25444	56	32032	304	855193	35	H3K4me3_huvec	HUVEC	blood_vessel	H3K4me3	Histone_Modifications
36	5e-07	2.33818	0.000128018	0.849373	0.221754	0.414734	1.28401	31	32032	179	855193	35	H3K4me3_huvec	HUVEC	blood_vessel	H3K4me3	Histone_Modifications
36	5e-08	2.06261	0.00660081	0.723972	0.266525	0.201583	1.24636	21	32032	129	855193	35	H3K4me3_huvec	HUVEC	blood_vessel	H3K4me3	Histone_Modifications
37	5e-05	2.02905	7.68498e-10	0.707567	0.115027	0.482114	0.93302	128	45767	683	855193	36	H3K4me3_k562	K562	blood	H3K4me3	Histone_Modifications
37	5e-06	2.07678	7.07985e-06	0.730817	0.162719	0.411887	1.04975	64	45767	304	855193	36	H3K4me3_k562	K562	blood	H3K4me3	Histone_Modifications
37	5e-07	1.72318	0.0128114	0.544174	0.218634	0.115651	0.972697	33	45767	179	855193	36	H3K4me3_k562	K562	blood	H3K4me3	Histone_Modifications
37	5e-08	1.66138	0.0486988	0.507649	0.25753	0.00288939	1.01241	23	45767	129	855193	36	H3K4me3_k562	K562	blood	H3K4me3	Histone_Modifications
38	5e-05	1.97062	3.73597e-09	0.67835	0.115063	0.452827	0.903873	112	58111	683	855193	37	H3K79me2_gm12878	GM12878	blood	H3K79me2	Histone_Modifications
38	5e-06	2.21316	8.14514e-07	0.794424	0.16108	0.478707	1.11014	58	58111	304	855193	37	H3K79me2_gm12878	GM12878	blood	H3K79me2	Histone_Modifications
38	5e-07	1.75714	0.010785	0.563688	0.22109	0.130352	0.997024	29	58111	179	855193	37	H3K79me2_gm12878	GM12878	blood	H3K79me2	Histone_Modifications
38	5e-08	1.82958	0.0182414	0.604085	0.255895	0.102532	1.10564	22	58111	129	855193	37	H3K79me2_gm12878	GM12878	blood	H3K79me2	Histone_Modifications
39	5e-05	2.04966	1.57385e-10	0.717676	0.112171	0.49782	0.937531	121	62328	683	855193	38	H3K79me2_helas3	HeLa-S3	cervix	H3K79me2	Histone_Modifications
39	5e-06	2.57535	9.00219e-10	0.945987	0.154417	0.643328	1.24864	69	62328	304	855193	38	H3K79me2_helas3	HeLa-S3	cervix	H3K79me2	Histone_Modifications
39	5e-07	2.14832	0.000234942	0.764685	0.2079	0.357201	1.17217	37	62328	179	855193	38	H3K79me2_helas3	HeLa-S3	cervix	H3K79me2	Histone_Modifications
39	5e-08	2.43434	0.000171005	0.889674	0.236716	0.42571	1.35364	30	62328	129	855193	38	H3K79me2_helas3	HeLa-S3	cervix	H3K79me2	Histone_Modifications
40	5e-05	1.90004	4.14044e-08	0.641874	0.117029	0.412497	0.87125	107	56836	683	855193	39	H3K79me2_hepg2	HepG2	liver	H3K79me2	Histone_Modifications
40	5e-06	2.47161	1.18704e-08	0.904872	0.158705	0.593809	1.21593	63	56836	304	855193	39	H3K79me2_hepg2	HepG2	liver	H3K79me2	Histone_Modifications
40	5e-07	1.99489	0.00140397	0.690588	0.216225	0.266786	1.11439	33	56836	179	855193	39	H3K79me2_hepg2	HepG2	liver	H3K79me2	Histone_Modifications
40	5e-08	2.14103	0.002187	0.761288	0.248496	0.274237	1.24834	26	56836	129	855193	39	H3K79me2_hepg2	HepG2	liver	H3K79me2	Histone_Modifications
41	5e-05	2.13783	6.28441e-11	0.759793	0.116233	0.531977	0.98761	111	53516	683	855193	40	H3K79me2_k562	K562	blood	H3K79me2	Histone_Modifications
41	5e-06	2.37832	1.10057e-07	0.866395	0.163185	0.546553	1.18624	56	53516	304	855193	40	H3K79me2_k562	K562	blood	H3K79me2	Histone_Modifications
41	5e-07	2.12731	0.000518837	0.754859	0.217486	0.328586	1.18113	30	53516	179	855193	40	H3K79me2_k562	K562	blood	H3K79me2	Histone_Modifications
41	5e-08	2.14636	0.00259881	0.763773	0.253611	0.266696	1.26085	22	53516	129	855193	40	H3K79me2_k562	K562	blood	H3K79me2	Histone_Modifications
42	5e-05	1.9261	6.60231e-08	0.655495	0.12135	0.417648	0.893342	104	40689	683	855193	41	H3K9ac_gm12878	GM12878	blood	H3K9ac	Histone_Modifications
42	5e-06	2.2826	6.73405e-07	0.825317	0.166097	0.499767	1.15087	57	40689	304	855193	41	H3K9ac_gm12878	GM12878	blood	H3K9ac	Histone_Modifications
42	5e-07	1.97885	0.00213767	0.682518	0.222289	0.246831	1.11821	30	40689	179	855193	41	H3K9ac_gm12878	GM12878	blood	H3K9ac	Histone_Modifications
42	5e-08	2.10722	0.00366338	0.745369	0.256512	0.242604	1.24813	23	40689	129	855193	41	H3K9ac_gm12878	GM12878	blood	H3K9ac	Histone_Modifications
43	5e-05	1.86237	8.62269e-06	0.621852	0.13977	0.347903	0.895802	72	23760	683	855193	42	H3K9ac_h1hesc	H1HESC	es_cell	H3K9ac	Histone_Modifications
43	5e-06	2.04603	0.000190957	0.715901	0.191895	0.339786	1.09202	39	23760	304	855193	42	H3K9ac_h1hesc	H1HESC	es_cell	H3K9ac	Histone_Modifications
43	5e-07	1.92042	0.00982007	0.652542	0.252717	0.157216	1.14787	21	23760	179	855193	42	H3K9ac_h1hesc	H1HESC	es_cell	H3K9ac	Histone_Modifications
43	5e-08	2.05238	0.013486	0.719002	0.291015	0.148613	1.28939	16	23760	129	855193	42	H3K9ac_h1hesc	H1HESC	es_cell	H3K9ac	Histone_Modifications
44	5e-05	1.99794	2.01804e-09	0.692119	0.115423	0.465889	0.918348	119	46264	683	855193	43	H3K9ac_helas3	HeLa-S3	cervix	H3K9ac	Histone_Modifications
44	5e-06	2.24614	4.59682e-07	0.809214	0.160481	0.49467	1.12376	62	46264	304	855193	43	H3K9ac_helas3	HeLa-S3	cervix	H3K9ac	Histone_Modifications
44	5e-07	1.91108	0.00256805	0.647667	0.2148	0.226659	1.06868	33	46264	179	855193	43	H3K9ac_helas3	HeLa-S3	cervix	H3K9ac	Histone_Modifications
44	5e-08	1.76152	0.026746	0.566178	0.255587	0.0652273	1.06713	23	46264	129	855193	43	H3K9ac_helas3	HeLa-S3	cervix	H3K9ac	Histone_Modifications
45	5e-05	2.08568	3.58642e-10	0.735096	0.117221	0.505343	0.964848	117	42751	683	855193	44	H3K9ac_hepg2	HepG2	liver	H3K9ac	Histone_Modifications
45	5e-06	2.41403	5.17315e-08	0.881296	0.161847	0.564076	1.19851	64	42751	304	855193	44	H3K9ac_hepg2	HepG2	liver	H3K9ac	Histone_Modifications
45	5e-07	1.91971	0.00301516	0.652174	0.21987	0.22123	1.08312	31	42751	179	855193	44	H3K9ac_hepg2	HepG2	liver	H3K9ac	Histone_Modifications
45	5e-08	1.94785	0.00932325	0.666726	0.256436	0.164111	1.16934	23	42751	129	855193	44	H3K9ac_hepg2	HepG2	liver	H3K9ac	Histone_Modifications
46	5e-05	2.16145	2.10007e-11	0.770777	0.11506	0.545259	0.996296	122	42090	683	855193	45	H3K9ac_huvec	HUVEC	blood_vessel	H3K9ac	Histone_Modifications
46	5e-06	2.64375	6.62949e-10	0.972197	0.157449	0.663598	1.2808	70	42090	304	855193	45	H3K9ac_huvec	HUVEC	blood_vessel	H3K9ac	Histone_Modifications
46	5e-07	2.41905	2.02945e-05	0.883374	0.207286	0.477094	1.28965	38	42090	179	855193	45	H3K9ac_huvec	HUVEC	blood_vessel	H3K9ac	Histone_Modifications
46	5e-08	2.1099	0.00264559	0.746642	0.24837	0.259837	1.23345	26	42090	129	855193	45	H3K9ac_huvec	HUVEC	blood_vessel	H3K9ac	Histone_Modifications
47	5e-05	2.36426	8.50331e-17	0.860467	0.103372	0.657859	1.06308	164	68223	683	855193	46	H3K9ac_k562	K562	blood	H3K9ac	Histone_Modifications
47	5e-06	2.66263	2.07176e-11	0.979315	0.146147	0.692866	1.26576	86	68223	304	855193	46	H3K9ac_k562	K562	blood	H3K9ac	Histone_Modifications
47	5e-07	2.51912	1.34765e-06	0.92391	0.191183	0.549191	1.29863	49	68223	179	855193	46	H3K9ac_k562	K562	blood	H3K9ac	Histone_Modifications
47	5e-08	2.36652	0.000129171	0.861422	0.22503	0.420363	1.30248	34	68223	129	855193	46	H3K9ac_k562	K562	blood	H3K9ac	Histone_Modifications
48	5e-05	1.6018	0.00024461	0.471127	0.128448	0.219369	0.722886	86	39524	683	855193	47	H3K9me3_gm12878	GM12878	blood	H3K9me3	Histone_Modifications
48	5e-06	1.3686	0.101807	0.313785	0.191782	-0.062107	0.689677	35	39524	304	855193	47	H3K9me3_gm12878	GM12878	blood	H3K9me3	Histone_Modifications
48	5e-07	1.33769	0.243649	0.290942	0.24954	-0.198156	0.78004	21	39524	179	855193	47	H3K9me3_gm12878	GM12878	blood	H3K9me3	Histone_Modifications
48	5e-08	1.60178	0.086746	0.471115	0.275052	-0.067988	1.01022	17	39524	129	855193	47	H3K9me3_gm12878	GM12878	blood	H3K9me3	Histone_Modifications
49	5e-05	1.75343	0.0116491	0.561572	0.222616	0.125244	0.9979	23	8336	683	855193	48	H3K9me3_k562	K562	blood	H3K9me3	Histone_Modifications
49	5e-06	1.5746	0.166773	0.454	0.328355	-0.189577	1.09758	11	8336	304	855193	48	H3K9me3_k562	K562	blood	H3K9me3	Histone_Modifications
49	5e-07	1.29589	0.574001	0.2592	0.461071	-0.6445	1.1629	6	8336	179	855193	48	H3K9me3_k562	K562	blood	H3K9me3	Histone_Modifications
49	5e-08	1.42131	0.49608	0.351581	0.516522	-0.660802	1.36396	5	8336	129	855193	48	H3K9me3_k562	K562	blood	H3K9me3	Histone_Modifications
50	5e-05	3.24063	2.55989e-10	1.17577	0.185941	0.811322	1.54021	34	8524	683	855193	49	H4K20me1_gm12878	GM12878	blood	H4K20me1	Histone_Modifications
50	5e-06	3.37376	2.69973e-06	1.21603	0.259146	0.7081	1.72395	17	8524	304	855193	49	H4K20me1_gm12878	GM12878	blood	H4K20me1	Histone_Modifications
50	5e-07	3.36206	0.000321239	1.21255	0.33705	0.551934	1.87317	10	8524	179	855193	49	H4K20me1_gm12878	GM12878	blood	H4K20me1	Histone_Modifications
50	5e-08	4.32587	4.70248e-05	1.46461	0.359861	0.759286	2.16994	9	8524	129	855193	49	H4K20me1_gm12878	GM12878	blood	H4K20me1	Histone_Modifications
51	5e-05	2.3863	5.68997e-08	0.869745	0.160225	0.555704	1.18378	49	16276	683	855193	50	H4K20me1_h1hesc	H1HESC	es_cell	H4K20me1	Histone_Modifications
51	5e-06	2.77953	2.08734e-06	1.02228	0.215454	0.599992	1.44457	27	16276	304	855193	50	H4K20me1_h1hesc	H1HESC	es_cell	H4K20me1	Histone_Modifications
51	5e-07	2.90886	0.000104439	1.06776	0.275194	0.528383	1.60714	16	16276	179	855193	50	H4K20me1_h1hesc	H1HESC	es_cell	H4K20me1	Histone_Modifications
51	5e-08	2.72573	0.00234186	1.00274	0.329516	0.356885	1.64859	11	16276	129	855193	50	H4K20me1_h1hesc	H1HESC	es_cell	H4K20me1	Histone_Modifications
52	5e-05	2.31404	2.18233e-07	0.838993	0.161871	0.521726	1.15626	45	14963	683	855193	51	H4K20me1_helas3	HeLa-S3	cervix	H4K20me1	Histone_Modifications
52	5e-06	2.13564	0.00127649	0.758764	0.235552	0.297082	1.22045	21	14963	304	855193	51	H4K20me1_helas3	HeLa-S3	cervix	H4K20me1	Histone_Modifications
52	5e-07	1.65654	0.132846	0.504734	0.335824	-0.15348	1.16295	10	14963	179	855193	51	H4K20me1_helas3	HeLa-S3	cervix	H4K20me1	Histone_Modifications
52	5e-08	1.84687	0.10378	0.613492	0.377117	-0.125656	1.35264	8	14963	129	855193	51	H4K20me1_helas3	HeLa-S3	cervix	H4K20me1	Histone_Modifications
53	5e-05	2.0925	2.39e-07	0.738361	0.142924	0.45823	1.01849	64	26992	683	855193	52	H4K20me1_hepg2	HepG2	liver	H4K20me1	Histone_Modifications
53	5e-06	2.36827	1.08959e-05	0.862158	0.196008	0.477982	1.24633	35	26992	304	855193	52	H4K20me1_hepg2	HepG2	liver	H4K20me1	Histone_Modifications
53	5e-07	1.52054	0.15889	0.419067	0.29746	-0.163956	1.00209	15	26992	179	855193	52	H4K20me1_hepg2	HepG2	liver	H4K20me1	Histone_Modifications
53	5e-08	1.43998	0.30543	0.36463	0.355786	-0.332711	1.06197	11	26992	129	855193	52	H4K20me1_hepg2	HepG2	liver	H4K20me1	Histone_Modifications
54	5e-05	2.32914	1.67006e-05	0.8455	0.196401	0.460554	1.23045	30	10557	683	855193	53	H4K20me1_huvec	HUVEC	blood_vessel	H4K20me1	Histone_Modifications
54	5e-06	2.84383	5.33644e-05	1.04515	0.258677	0.538146	1.55216	17	10557	304	855193	53	H4K20me1_huvec	HUVEC	blood_vessel	H4K20me1	Histone_Modifications
54	5e-07	3.12948	0.000408421	1.14087	0.322773	0.508232	1.7735	11	10557	179	855193	53	H4K20me1_huvec	HUVEC	blood_vessel	H4K20me1	Histone_Modifications
54	5e-08	3.55479	0.000411338	1.2683	0.359016	0.564625	1.97197	9	10557	129	855193	53	H4K20me1_huvec	HUVEC	blood_vessel	H4K20me1	Histone_Modifications
55	5e-05	1.96808	6.66578e-07	0.677057	0.136205	0.410095	0.94402	68	30742	683	855193	54	H4K20me1_k562	K562	blood	H4K20me1	Histone_Modifications
55	5e-06	2.04949	0.000185547	0.71759	0.191976	0.341318	1.09386	34	30742	304	855193	54	H4K20me1_k562	K562	blood	H4K20me1	Histone_Modifications
55	5e-07	1.85635	0.0163636	0.618612	0.257679	0.11356	1.12366	19	30742	179	855193	54	H4K20me1_k562	K562	blood	H4K20me1	Histone_Modifications
55	5e-08	1.8386	0.0440579	0.609007	0.302456	0.0161932	1.20182	14	30742	129	855193	54	H4K20me1_k562	K562	blood	H4K20me1	Histone_Modifications
56	5e-05	1.48177	0.00530972	0.393239	0.141066	0.116749	0.669729	73	23752	683	855193	55	seg_CTCF_gm12878	GM12878	blood	CTCF	Chromatin_States
56	5e-06	1.28401	0.226457	0.24999	0.206683	-0.155108	0.655089	32	23752	304	855193	55	seg_CTCF_gm12878	GM12878	blood	CTCF	Chromatin_States
56	5e-07	1.42257	0.171509	0.352463	0.257766	-0.152759	0.857685	21	23752	179	855193	55	seg_CTCF_gm12878	GM12878	blood	CTCF	Chromatin_States
56	5e-08	1.68816	0.0667169	0.523638	0.285583	-0.0361044	1.08338	17	23752	129	855193	55	seg_CTCF_gm12878	GM12878	blood	CTCF	Chromatin_States
57	5e-05	1.4893	0.00210416	0.398304	0.129525	0.144436	0.652172	95	31077	683	855193	56	seg_CTCF_h1hesc	H1HESC	es_cell	CTCF	Chromatin_States
57	5e-06	1.39046	0.0750484	0.329633	0.185169	-0.0332993	0.692565	44	31077	304	855193	56	seg_CTCF_h1hesc	H1HESC	es_cell	CTCF	Chromatin_States
57	5e-07	1.50883	0.0782651	0.411337	0.233603	-0.0465238	0.869199	28	31077	179	855193	56	seg_CTCF_h1hesc	H1HESC	es_cell	CTCF	Chromatin_States
57	5e-08	1.68749	0.0480262	0.523242	0.264646	0.00453518	1.04195	21	31077	129	855193	56	seg_CTCF_h1hesc	H1HESC	es_cell	CTCF	Chromatin_States
58	5e-05	1.39303	0.0118694	0.331481	0.131749	0.0732528	0.589709	91	31141	683	855193	57	seg_CTCF_helas3	HeLa-S3	cervix	CTCF	Chromatin_States
58	5e-06	1.34236	0.115069	0.294426	0.186841	-0.0717822	0.660635	45	31141	304	855193	57	seg_CTCF_helas3	HeLa-S3	cervix	CTCF	Chromatin_States
58	5e-07	1.34914	0.21285	0.29947	0.240391	-0.171695	0.770636	28	31141	179	855193	57	seg_CTCF_helas3	HeLa-S3	cervix	CTCF	Chromatin_States
58	5e-08	1.46444	0.163886	0.38147	0.274021	-0.155611	0.918552	19	31141	129	855193	57	seg_CTCF_helas3	HeLa-S3	cervix	CTCF	Chromatin_States
59	5e-05	1.21963	0.167192	0.198546	0.14374	-0.0831849	0.480276	74	26558	683	855193	58	seg_CTCF_hepg2	HepG2	liver	CTCF	Chromatin_States
59	5e-06	1.12333	0.573805	0.1163	0.206772	-0.288972	0.521573	35	26558	304	855193	58	seg_CTCF_hepg2	HepG2	liver	CTCF	Chromatin_States
59	5e-07	1.16241	0.567605	0.150499	0.263302	-0.365574	0.666572	22	26558	179	855193	58	seg_CTCF_hepg2	HepG2	liver	CTCF	Chromatin_States
59	5e-08	1.3579	0.295779	0.30594	0.292618	-0.267591	0.87947	16	26558	129	855193	58	seg_CTCF_hepg2	HepG2	liver	CTCF	Chromatin_States
60	5e-05	1.46758	0.00652534	0.383614	0.141027	0.107201	0.660027	74	24250	683	855193	59	seg_CTCF_huvec	HUVEC	blood_vessel	CTCF	Chromatin_States
60	5e-06	1.38168	0.108517	0.323303	0.201448	-0.0715358	0.718142	36	24250	304	855193	59	seg_CTCF_huvec	HUVEC	blood_vessel	CTCF	Chromatin_States
60	5e-07	1.40953	0.183059	0.343259	0.257819	-0.162066	0.848585	22	24250	179	855193	59	seg_CTCF_huvec	HUVEC	blood_vessel	CTCF	Chromatin_States
60	5e-08	1.54139	0.139018	0.432685	0.292462	-0.14054	1.00591	15	24250	129	855193	59	seg_CTCF_huvec	HUVEC	blood_vessel	CTCF	Chromatin_States
61	5e-05	1.24304	0.119028	0.21756	0.139563	-0.0559839	0.491105	76	28596	683	855193	60	seg_CTCF_k562	K562	blood	CTCF	Chromatin_States
61	5e-06	1.17343	0.422212	0.159933	0.199271	-0.230638	0.550504	36	28596	304	855193	60	seg_CTCF_k562	K562	blood	CTCF	Chromatin_States
61	5e-07	1.2271	0.41897	0.204655	0.253219	-0.291656	0.700965	23	28596	179	855193	60	seg_CTCF_k562	K562	blood	CTCF	Chromatin_States
61	5e-08	1.25613	0.436157	0.228036	0.292843	-0.345935	0.802007	16	28596	129	855193	60	seg_CTCF_k562	K562	blood	CTCF	Chromatin_States
62	5e-05	1.96167	1.29352e-06	0.673794	0.139192	0.400977	0.94661	73	21994	683	855193	61	seg_ENHANCER_gm12878	GM12878	blood	ENHANCER	Chromatin_States
62	5e-06	2.29196	9.63013e-06	0.829408	0.187424	0.462058	1.19676	41	21994	304	855193	61	seg_ENHANCER_gm12878	GM12878	blood	ENHANCER	Chromatin_States
62	5e-07	2.14193	0.00204215	0.761709	0.246985	0.277619	1.2458	24	21994	179	855193	61	seg_ENHANCER_gm12878	GM12878	blood	ENHANCER	Chromatin_States
62	5e-08	2.25638	0.00415817	0.813761	0.283945	0.257228	1.37029	18	21994	129	855193	61	seg_ENHANCER_gm12878	GM12878	blood	ENHANCER	Chromatin_States
63	5e-05	2.14656	5.44459e-08	0.763865	0.140516	0.488454	1.03928	69	18876	683	855193	62	seg_ENHANCER_h1hesc	H1HESC	es_cell	ENHANCER	Chromatin_States
63	5e-06	2.43818	2.69662e-06	0.891253	0.189924	0.519001	1.2635	39	18876	304	855193	62	seg_ENHANCER_h1hesc	H1HESC	es_cell	ENHANCER	Chromatin_States
63	5e-07	2.66019	4.44313e-05	0.978396	0.239619	0.508744	1.44805	24	18876	179	855193	62	seg_ENHANCER_h1hesc	H1HESC	es_cell	ENHANCER	Chromatin_States
63	5e-08	2.71067	0.00034591	0.997195	0.278683	0.450977	1.54341	18	18876	129	855193	62	seg_ENHANCER_h1hesc	H1HESC	es_cell	ENHANCER	Chromatin_States
64	5e-05	2.25533	2.48609e-09	0.813297	0.136405	0.545943	1.08065	80	20502	683	855193	63	seg_ENHANCER_helas3	HeLa-S3	cervix	ENHANCER	Chromatin_States
64	5e-06	2.22277	3.42578e-05	0.798754	0.192789	0.420887	1.17662	40	20502	304	855193	63	seg_ENHANCER_helas3	HeLa-S3	cervix	ENHANCER	Chromatin_States
64	5e-07	2.16694	0.00203507	0.773316	0.250664	0.282014	1.26462	23	20502	179	855193	63	seg_ENHANCER_helas3	HeLa-S3	cervix	ENHANCER	Chromatin_States
64	5e-08	1.52766	0.196339	0.423738	0.327958	-0.219058	1.06654	13	20502	129	855193	63	seg_ENHANCER_helas3	HeLa-S3	cervix	ENHANCER	Chromatin_States
65	5e-05	2.15807	4.55003e-08	0.769215	0.140674	0.493494	1.04494	74	17936	683	855193	64	seg_ENHANCER_hepg2	HepG2	liver	ENHANCER	Chromatin_States
65	5e-06	2.35471	8.23066e-06	0.856417	0.192061	0.479978	1.23286	40	17936	304	855193	64	seg_ENHANCER_hepg2	HepG2	liver	ENHANCER	Chromatin_States
65	5e-07	2.66154	4.4507e-05	0.978906	0.239767	0.508963	1.44885	23	17936	179	855193	64	seg_ENHANCER_hepg2	HepG2	liver	ENHANCER	Chromatin_States
65	5e-08	2.11069	0.0126769	0.747015	0.299678	0.159645	1.33438	14	17936	129	855193	64	seg_ENHANCER_hepg2	HepG2	liver	ENHANCER	Chromatin_States
66	5e-05	2.163	1.75155e-10	0.771497	0.120892	0.534548	1.00845	104	31600	683	855193	65	seg_ENHANCER_huvec	HUVEC	blood_vessel	ENHANCER	Chromatin_States
66	5e-06	2.92798	1.94169e-11	1.07431	0.160098	0.760521	1.38811	65	31600	304	855193	65	seg_ENHANCER_huvec	HUVEC	blood_vessel	ENHANCER	Chromatin_States
66	5e-07	3.01262	8.60461e-08	1.10281	0.20598	0.699089	1.50653	38	31600	179	855193	65	seg_ENHANCER_huvec	HUVEC	blood_vessel	ENHANCER	Chromatin_States
66	5e-08	2.61395	9.88097e-05	0.960864	0.246787	0.477161	1.44457	26	31600	129	855193	65	seg_ENHANCER_huvec	HUVEC	blood_vessel	ENHANCER	Chromatin_States
67	5e-05	1.9471	1.57853e-05	0.666343	0.154338	0.363841	0.968845	53	15519	683	855193	66	seg_ENHANCER_k562	K562	blood	ENHANCER	Chromatin_States
67	5e-06	2.13514	0.000303538	0.758534	0.209989	0.346956	1.17011	29	15519	304	855193	66	seg_ENHANCER_k562	K562	blood	ENHANCER	Chromatin_States
67	5e-07	2.00801	0.011602	0.697145	0.276203	0.155786	1.2385	17	15519	179	855193	66	seg_ENHANCER_k562	K562	blood	ENHANCER	Chromatin_States
67	5e-08	1.46972	0.283975	0.385073	0.3594	-0.319351	1.0895	10	15519	129	855193	66	seg_ENHANCER_k562	K562	blood	ENHANCER	Chromatin_States
68	5e-05	1.84047	0.00138114	0.610019	0.190717	0.236215	0.983824	34	8656	683	855193	67	seg_PROMOTER_FLANK_gm12878	GM12878	blood	PROMOTER_FLANK	Chromatin_States
68	5e-06	1.79628	0.029478	0.585717	0.269044	0.0583918	1.11304	18	8656	304	855193	67	seg_PROMOTER_FLANK_gm12878	GM12878	blood	PROMOTER_FLANK	Chromatin_States
68	5e-07	1.25715	0.565669	0.228843	0.398376	-0.551973	1.00966	7	8656	179	855193	67	seg_PROMOTER_FLANK_gm12878	GM12878	blood	PROMOTER_FLANK	Chromatin_States
68	5e-08	1.51135	0.341058	0.413001	0.43379	-0.437228	1.26323	6	8656	129	855193	67	seg_PROMOTER_FLANK_gm12878	GM12878	blood	PROMOTER_FLANK	Chromatin_States
69	5e-05	1.78703	0.00340508	0.580558	0.198238	0.192011	0.969105	30	7863	683	855193	68	seg_PROMOTER_FLANK_h1hesc	H1HESC	es_cell	PROMOTER_FLANK	Chromatin_States
69	5e-06	1.42025	0.248456	0.350832	0.303986	-0.24498	0.946644	12	7863	304	855193	68	seg_PROMOTER_FLANK_h1hesc	H1HESC	es_cell	PROMOTER_FLANK	Chromatin_States
69	5e-07	1.15729	0.731513	0.146083	0.425757	-0.688401	0.980567	6	7863	179	855193	68	seg_PROMOTER_FLANK_h1hesc	H1HESC	es_cell	PROMOTER_FLANK	Chromatin_States
69	5e-08	1.33374	0.538919	0.28799	0.468697	-0.630655	1.20664	5	7863	129	855193	68	seg_PROMOTER_FLANK_h1hesc	H1HESC	es_cell	PROMOTER_FLANK	Chromatin_States
70	5e-05	1.79312	0.025151	0.583958	0.260803	0.0727839	1.09513	16	4011	683	855193	69	seg_PROMOTER_FLANK_helas3	HeLa-S3	cervix	PROMOTER_FLANK	Chromatin_States
70	5e-06	1.73337	0.134766	0.55007	0.367799	-0.170817	1.27096	8	4011	304	855193	69	seg_PROMOTER_FLANK_helas3	HeLa-S3	cervix	PROMOTER_FLANK	Chromatin_States
70	5e-07	1.80923	0.202624	0.592899	0.465343	-0.319173	1.50497	5	4011	179	855193	69	seg_PROMOTER_FLANK_helas3	HeLa-S3	cervix	PROMOTER_FLANK	Chromatin_States
70	5e-08	0.958935	0.953705	-0.0419323	0.722289	-1.45762	1.37375	2	4011	129	855193	69	seg_PROMOTER_FLANK_helas3	HeLa-S3	cervix	PROMOTER_FLANK	Chromatin_States
71	5e-05	1.90767	0.00403776	0.645881	0.224639	0.205589	1.08617	26	5469	683	855193	70	seg_PROMOTER_FLANK_hepg2	HepG2	liver	PROMOTER_FLANK	Chromatin_States
71	5e-06	1.30919	0.462194	0.269406	0.366419	-0.448776	0.987587	9	5469	304	855193	70	seg_PROMOTER_FLANK_hepg2	HepG2	liver	PROMOTER_FLANK	Chromatin_States
71	5e-07	1.07578	0.887126	0.0730496	0.514643	-0.935651	1.08175	4	5469	179	855193	70	seg_PROMOTER_FLANK_hepg2	HepG2	liver	PROMOTER_FLANK	Chromatin_States
71	5e-08	1.50925	0.428345	0.411614	0.519696	-0.606991	1.43022	4	5469	129	855193	70	seg_PROMOTER_FLANK_hepg2	HepG2	liver	PROMOTER_FLANK	Chromatin_States
72	5e-05	1.13296	0.805414	0.124834	0.50674	-0.868377	1.11804	4	1465	683	855193	71	seg_PROMOTER_FLANK_huvec	HUVEC	blood_vessel	PROMOTER_FLANK	Chromatin_States
72	5e-06	2.25015	0.11275	0.810996	0.511362	-0.191273	1.81327	4	1465	304	855193	71	seg_PROMOTER_FLANK_huvec	HUVEC	blood_vessel	PROMOTER_FLANK	Chromatin_States
72	5e-07	0.910566	0.925989	-0.093689	1.00858	-2.07051	1.88313	1	1465	179	855193	71	seg_PROMOTER_FLANK_huvec	HUVEC	blood_vessel	PROMOTER_FLANK	Chromatin_States
72	5e-08	1.25973	0.81938	0.230898	1.01119	-1.75104	2.21283	1	1465	129	855193	71	seg_PROMOTER_FLANK_huvec	HUVEC	blood_vessel	PROMOTER_FLANK	Chromatin_States
73	5e-05	0.429288	0.399535	-0.845627	1.00377	-2.81301	1.12176	2	991	683	855193	72	seg_PROMOTER_FLANK_k562	K562	blood	PROMOTER_FLANK	Chromatin_States
73	5e-06	8.23041e-06	0.95173	-11.7077	193.405	-390.781	367.366	0	991	304	855193	72	seg_PROMOTER_FLANK_k562	K562	blood	PROMOTER_FLANK	Chromatin_States
73	5e-07	5.15009e-06	0.969324	-12.1765	316.634	-632.778	608.425	0	991	179	855193	72	seg_PROMOTER_FLANK_k562	K562	blood	PROMOTER_FLANK	Chromatin_States
73	5e-08	7.10122e-06	0.97007	-11.8552	315.967	-631.151	607.441	0	991	129	855193	72	seg_PROMOTER_FLANK_k562	K562	blood	PROMOTER_FLANK	Chromatin_States
74	5e-05	0.891952	0.370994	-0.114343	0.127813	-0.364857	0.136171	599	703341	683	855193	73	seg_REPRESSED_gm12878	GM12878	blood	REPRESSED	Chromatin_States
74	5e-06	0.772546	0.164859	-0.258064	0.185803	-0.622237	0.106109	265	703341	304	855193	73	seg_REPRESSED_gm12878	GM12878	blood	REPRESSED	Chromatin_States
74	5e-07	0.856787	0.540504	-0.154566	0.252538	-0.649541	0.340408	159	703341	179	855193	73	seg_REPRESSED_gm12878	GM12878	blood	REPRESSED	Chromatin_States
74	5e-08	0.752406	0.318346	-0.284479	0.285088	-0.843252	0.274294	113	703341	129	855193	73	seg_REPRESSED_gm12878	GM12878	blood	REPRESSED	Chromatin_States
75	5e-05	0.806876	0.115595	-0.214585	0.136371	-0.481872	0.0527024	607	719663	683	855193	74	seg_REPRESSED_h1hesc	H1HESC	es_cell	REPRESSED	Chromatin_States
75	5e-06	0.630678	0.018669	-0.46096	0.19598	-0.845081	-0.076839	267	719663	304	855193	74	seg_REPRESSED_h1hesc	H1HESC	es_cell	REPRESSED	Chromatin_States
75	5e-07	0.568362	0.0253878	-0.564996	0.252744	-1.06037	-0.0696184	156	719663	179	855193	74	seg_REPRESSED_h1hesc	H1HESC	es_cell	REPRESSED	Chromatin_States
75	5e-08	0.611747	0.103821	-0.491436	0.302124	-1.0836	0.100727	113	719663	129	855193	74	seg_REPRESSED_h1hesc	H1HESC	es_cell	REPRESSED	Chromatin_States
76	5e-05	0.633933	0.000133611	-0.455812	0.119332	-0.689702	-0.221922	566	674531	683	855193	75	seg_REPRESSED_helas3	HeLa-S3	cervix	REPRESSED	Chromatin_States
76	5e-06	0.540512	0.000504482	-0.615238	0.176876	-0.961915	-0.268562	251	674531	304	855193	75	seg_REPRESSED_helas3	HeLa-S3	cervix	REPRESSED	Chromatin_States
76	5e-07	0.578205	0.0207279	-0.547827	0.236857	-1.01207	-0.0835877	150	674531	179	855193	75	seg_REPRESSED_helas3	HeLa-S3	cervix	REPRESSED	Chromatin_States
76	5e-08	0.528188	0.0189865	-0.638303	0.272105	-1.17163	-0.104977	108	674531	129	855193	75	seg_REPRESSED_helas3	HeLa-S3	cervix	REPRESSED	Chromatin_States
77	5e-05	0.922622	0.540594	-0.0805358	0.131613	-0.338496	0.177425	605	715054	683	855193	76	seg_REPRESSED_hepg2	HepG2	liver	REPRESSED	Chromatin_States
77	5e-06	0.703624	0.055693	-0.35151	0.183707	-0.711576	0.00855513	261	715054	304	855193	76	seg_REPRESSED_hepg2	HepG2	liver	REPRESSED	Chromatin_States
77	5e-07	0.758828	0.264654	-0.27598	0.247414	-0.760912	0.208952	155	715054	179	855193	76	seg_REPRESSED_hepg2	HepG2	liver	REPRESSED	Chromatin_States
77	5e-08	0.921213	0.789985	-0.0820638	0.308128	-0.685995	0.521867	114	715054	129	855193	76	seg_REPRESSED_hepg2	HepG2	liver	REPRESSED	Chromatin_States
78	5e-05	0.785025	0.0423832	-0.24204	0.119247	-0.475764	-0.00831603	577	664262	683	855193	77	seg_REPRESSED_huvec	HUVEC	blood_vessel	REPRESSED	Chromatin_States
78	5e-06	0.606417	0.00340712	-0.500187	0.170806	-0.834966	-0.165408	251	664262	304	855193	77	seg_REPRESSED_huvec	HUVEC	blood_vessel	REPRESSED	Chromatin_States
78	5e-07	0.56257	0.00937812	-0.575239	0.22142	-1.00922	-0.141256	148	664262	179	855193	77	seg_REPRESSED_huvec	HUVEC	blood_vessel	REPRESSED	Chromatin_States
78	5e-08	0.552288	0.0214556	-0.593686	0.258139	-1.09964	-0.0877338	106	664262	129	855193	77	seg_REPRESSED_huvec	HUVEC	blood_vessel	REPRESSED	Chromatin_States
79	5e-05	0.804652	0.0974324	-0.217345	0.131134	-0.474367	0.039677	597	722985	683	855193	78	seg_REPRESSED_k562	K562	blood	REPRESSED	Chromatin_States
79	5e-06	0.812379	0.297276	-0.207788	0.199356	-0.598526	0.182951	267	722985	304	855193	78	seg_REPRESSED_k562	K562	blood	REPRESSED	Chromatin_States
79	5e-07	0.719237	0.194613	-0.329564	0.254087	-0.827575	0.168446	155	722985	179	855193	78	seg_REPRESSED_k562	K562	blood	REPRESSED	Chromatin_States
79	5e-08	0.746843	0.33322	-0.291901	0.30166	-0.883155	0.299353	111	722985	129	855193	78	seg_REPRESSED_k562	K562	blood	REPRESSED	Chromatin_States
80	5e-05	1.39526	0.000406796	0.333079	0.0942063	0.148435	0.517724	259	178204	683	855193	79	seg_TRANSCRIBED_gm12878	GM12878	blood	TRANSCRIBED	Chromatin_States
80	5e-06	1.84193	6.91781e-06	0.610816	0.135851	0.344547	0.877085	136	178204	304	855193	79	seg_TRANSCRIBED_gm12878	GM12878	blood	TRANSCRIBED	Chromatin_States
80	5e-07	1.7578	0.0014522	0.564062	0.177151	0.216845	0.911278	77	178204	179	855193	79	seg_TRANSCRIBED_gm12878	GM12878	blood	TRANSCRIBED	Chromatin_States
80	5e-08	1.91026	0.0016824	0.647238	0.206046	0.243388	1.05109	58	178204	129	855193	79	seg_TRANSCRIBED_gm12878	GM12878	blood	TRANSCRIBED	Chromatin_States
81	5e-05	1.56054	7.08533e-06	0.445033	0.099092	0.250813	0.639254	210	117588	683	855193	80	seg_TRANSCRIBED_h1hesc	H1HESC	es_cell	TRANSCRIBED	Chromatin_States
81	5e-06	1.90215	4.84831e-06	0.642986	0.140659	0.367295	0.918678	110	117588	304	855193	80	seg_TRANSCRIBED_h1hesc	H1HESC	es_cell	TRANSCRIBED	Chromatin_States
81	5e-07	1.71801	0.00330625	0.541165	0.184212	0.180109	0.90222	61	117588	179	855193	80	seg_TRANSCRIBED_h1hesc	H1HESC	es_cell	TRANSCRIBED	Chromatin_States
81	5e-08	1.43262	0.0990585	0.359506	0.217957	-0.0676897	0.786701	41	117588	129	855193	80	seg_TRANSCRIBED_h1hesc	H1HESC	es_cell	TRANSCRIBED	Chromatin_States
82	5e-05	1.48631	0.000118421	0.3963	0.102952	0.194514	0.598085	378	241389	683	855193	81	seg_TRANSCRIBED_helas3	HeLa-S3	cervix	TRANSCRIBED	Chromatin_States
82	5e-06	1.79092	0.00015458	0.582728	0.154015	0.28086	0.884597	188	241389	304	855193	81	seg_TRANSCRIBED_helas3	HeLa-S3	cervix	TRANSCRIBED	Chromatin_States
82	5e-07	1.4745	0.0522183	0.388316	0.200026	-0.0037345	0.780367	108	241389	179	855193	81	seg_TRANSCRIBED_helas3	HeLa-S3	cervix	TRANSCRIBED	Chromatin_States
82	5e-08	1.32863	0.219916	0.284148	0.231626	-0.16984	0.738135	74	241389	129	855193	81	seg_TRANSCRIBED_helas3	HeLa-S3	cervix	TRANSCRIBED	Chromatin_States
83	5e-05	1.66475	1.02845e-07	0.509677	0.0957747	0.321959	0.697396	197	140016	683	855193	82	seg_TRANSCRIBED_hepg2	HepG2	liver	TRANSCRIBED	Chromatin_States
83	5e-06	2.2112	4.3912e-09	0.793536	0.135214	0.528516	1.05856	108	140016	304	855193	82	seg_TRANSCRIBED_hepg2	HepG2	liver	TRANSCRIBED	Chromatin_States
83	5e-07	1.94399	0.000189297	0.664745	0.178078	0.315712	1.01378	60	140016	179	855193	82	seg_TRANSCRIBED_hepg2	HepG2	liver	TRANSCRIBED	Chromatin_States
83	5e-08	1.93911	0.00141819	0.662229	0.207535	0.25546	1.069	44	140016	129	855193	82	seg_TRANSCRIBED_hepg2	HepG2	liver	TRANSCRIBED	Chromatin_States
84	5e-05	1.34594	0.0026312	0.297093	0.0987733	0.103498	0.490689	363	255994	683	855193	83	seg_TRANSCRIBED_huvec	HUVEC	blood_vessel	TRANSCRIBED	Chromatin_States
84	5e-06	1.75518	0.00013224	0.562573	0.147184	0.274093	0.851053	182	255994	304	855193	83	seg_TRANSCRIBED_huvec	HUVEC	blood_vessel	TRANSCRIBED	Chromatin_States
84	5e-07	1.67201	0.00747891	0.514029	0.19218	0.137357	0.890701	106	255994	179	855193	83	seg_TRANSCRIBED_huvec	HUVEC	blood_vessel	TRANSCRIBED	Chromatin_States
84	5e-08	1.61323	0.0322089	0.478238	0.223287	0.0405954	0.91588	76	255994	129	855193	83	seg_TRANSCRIBED_huvec	HUVEC	blood_vessel	TRANSCRIBED	Chromatin_States
85	5e-05	1.60043	1.80654e-06	0.470273	0.0985084	0.277197	0.66335	188	126737	683	855193	84	seg_TRANSCRIBED_k562	K562	blood	TRANSCRIBED	Chromatin_States
85	5e-06	2.25529	3.25704e-09	0.81328	0.137423	0.543932	1.08263	108	126737	304	855193	84	seg_TRANSCRIBED_k562	K562	blood	TRANSCRIBED	Chromatin_States
85	5e-07	2.19578	1.14893e-05	0.786537	0.179286	0.435137	1.13794	64	126737	179	855193	84	seg_TRANSCRIBED_k562	K562	blood	TRANSCRIBED	Chromatin_States
85	5e-08	2.21213	0.000142017	0.793954	0.208681	0.384939	1.20297	47	126737	129	855193	84	seg_TRANSCRIBED_k562	K562	blood	TRANSCRIBED	Chromatin_States
86	5e-05	2.22381	5.10321e-09	0.799222	0.136765	0.531163	1.06728	76	22056	683	855193	85	seg_TSS_gm12878	GM12878	blood	TSS	Chromatin_States
86	5e-06	2.51681	7.54732e-07	0.92299	0.186586	0.557281	1.2887	43	22056	304	855193	85	seg_TSS_gm12878	GM12878	blood	TSS	Chromatin_States
86	5e-07	1.98932	0.00738952	0.687793	0.256758	0.184548	1.19104	21	22056	179	855193	85	seg_TSS_gm12878	GM12878	blood	TSS	Chromatin_States
86	5e-08	2.08077	0.0136802	0.732737	0.29719	0.150245	1.31523	16	22056	129	855193	85	seg_TSS_gm12878	GM12878	blood	TSS	Chromatin_States
87	5e-05	1.63202	0.00193782	0.489818	0.158026	0.180087	0.799549	56	17236	683	855193	86	seg_TSS_h1hesc	H1HESC	es_cell	TSS	Chromatin_States
87	5e-06	1.67286	0.0192772	0.514534	0.219875	0.0835802	0.945489	28	17236	304	855193	86	seg_TSS_h1hesc	H1HESC	es_cell	TSS	Chromatin_States
87	5e-07	1.88373	0.0211534	0.633253	0.274702	0.0948368	1.17167	17	17236	179	855193	86	seg_TSS_h1hesc	H1HESC	es_cell	TSS	Chromatin_States
87	5e-08	2.44088	0.00291497	0.892358	0.299794	0.304761	1.47995	15	17236	129	855193	86	seg_TSS_h1hesc	H1HESC	es_cell	TSS	Chromatin_States
88	5e-05	1.9763	3.0983e-05	0.681228	0.163516	0.360736	1.00172	47	12956	683	855193	87	seg_TSS_helas3	HeLa-S3	cervix	TSS	Chromatin_States
88	5e-06	2.13559	0.000682993	0.758742	0.223401	0.320875	1.19661	25	12956	304	855193	87	seg_TSS_helas3	HeLa-S3	cervix	TSS	Chromatin_States
88	5e-07	1.80498	0.0529232	0.590549	0.305107	-0.00746077	1.18856	13	12956	179	855193	87	seg_TSS_helas3	HeLa-S3	cervix	TSS	Chromatin_States
88	5e-08	1.9414	0.0575144	0.663408	0.349276	-0.0211727	1.34799	10	12956	129	855193	87	seg_TSS_helas3	HeLa-S3	cervix	TSS	Chromatin_States
89	5e-05	2.28842	9.14103e-09	0.82786	0.144077	0.545469	1.11025	66	16566	683	855193	88	seg_TSS_hepg2	HepG2	liver	TSS	Chromatin_States
89	5e-06	2.98017	7.35474e-09	1.09198	0.188838	0.721857	1.4621	41	16566	304	855193	88	seg_TSS_hepg2	HepG2	liver	TSS	Chromatin_States
89	5e-07	2.2675	0.00179903	0.818676	0.262266	0.304635	1.33272	20	16566	179	855193	88	seg_TSS_hepg2	HepG2	liver	TSS	Chromatin_States
89	5e-08	3.00119	0.000117124	1.09901	0.285303	0.539813	1.6582	18	16566	129	855193	88	seg_TSS_hepg2	HepG2	liver	TSS	Chromatin_States
90	5e-05	1.82583	0.000241293	0.602034	0.163983	0.280628	0.92344	50	14237	683	855193	89	seg_TSS_huvec	HUVEC	blood_vessel	TSS	Chromatin_States
90	5e-06	1.97856	0.00233284	0.682367	0.224152	0.24303	1.1217	28	14237	304	855193	89	seg_TSS_huvec	HUVEC	blood_vessel	TSS	Chromatin_States
90	5e-07	1.83286	0.0414614	0.605876	0.29716	0.0234419	1.18831	15	14237	179	855193	89	seg_TSS_huvec	HUVEC	blood_vessel	TSS	Chromatin_States
90	5e-08	1.80465	0.092016	0.590364	0.350394	-0.0964082	1.27714	11	14237	129	855193	89	seg_TSS_huvec	HUVEC	blood_vessel	TSS	Chromatin_States
91	5e-05	2.10323	5.61353e-07	0.743474	0.148574	0.452268	1.03468	61	17296	683	855193	90	seg_TSS_k562	K562	blood	TSS	Chromatin_States
91	5e-06	2.10393	0.000364825	0.743806	0.208682	0.334789	1.15282	31	17296	304	855193	90	seg_TSS_k562	K562	blood	TSS	Chromatin_States
91	5e-07	1.68266	0.0713113	0.520376	0.288538	-0.0451591	1.08591	15	17296	179	855193	90	seg_TSS_k562	K562	blood	TSS	Chromatin_States
91	5e-08	1.70797	0.111863	0.535303	0.336695	-0.124619	1.19522	11	17296	129	855193	90	seg_TSS_k562	K562	blood	TSS	Chromatin_States
92	5e-05	1.54507	0.0207705	0.435072	0.188169	0.0662601	0.803883	38	10843	683	855193	91	seg_WEAK_ENHANCER_gm12878	GM12878	blood	WEAK_ENHANCER	Chromatin_States
92	5e-06	1.50666	0.122555	0.409894	0.265452	-0.110392	0.930181	17	10843	304	855193	91	seg_WEAK_ENHANCER_gm12878	GM12878	blood	WEAK_ENHANCER	Chromatin_States
92	5e-07	1.74814	0.0834269	0.558553	0.322651	-0.073842	1.19095	12	10843	179	855193	91	seg_WEAK_ENHANCER_gm12878	GM12878	blood	WEAK_ENHANCER	Chromatin_States
92	5e-08	1.48759	0.321315	0.397161	0.400461	-0.387743	1.18206	7	10843	129	855193	91	seg_WEAK_ENHANCER_gm12878	GM12878	blood	WEAK_ENHANCER	Chromatin_States
93	5e-05	1.77682	8.58556e-06	0.574828	0.129174	0.321647	0.828008	92	28174	683	855193	92	seg_WEAK_ENHANCER_h1hesc	H1HESC	es_cell	WEAK_ENHANCER	Chromatin_States
93	5e-06	2.47917	5.82756e-08	0.907922	0.167389	0.579839	1.23601	54	28174	304	855193	92	seg_WEAK_ENHANCER_h1hesc	H1HESC	es_cell	WEAK_ENHANCER	Chromatin_States
93	5e-07	2.07824	0.00115824	0.731523	0.225155	0.290219	1.17283	30	28174	179	855193	92	seg_WEAK_ENHANCER_h1hesc	H1HESC	es_cell	WEAK_ENHANCER	Chromatin_States
93	5e-08	2.10453	0.00445221	0.744095	0.261618	0.231324	1.25686	22	28174	129	855193	92	seg_WEAK_ENHANCER_h1hesc	H1HESC	es_cell	WEAK_ENHANCER	Chromatin_States
94	5e-05	1.89464	7.34203e-05	0.639031	0.161171	0.323135	0.954926	53	13335	683	855193	93	seg_WEAK_ENHANCER_helas3	HeLa-S3	cervix	WEAK_ENHANCER	Chromatin_States
94	5e-06	1.86406	0.00613416	0.622758	0.227241	0.177366	1.06815	26	13335	304	855193	93	seg_WEAK_ENHANCER_helas3	HeLa-S3	cervix	WEAK_ENHANCER	Chromatin_States
94	5e-07	2.3742	0.0013296	0.86466	0.269405	0.336626	1.39269	19	13335	179	855193	93	seg_WEAK_ENHANCER_helas3	HeLa-S3	cervix	WEAK_ENHANCER	Chromatin_States
94	5e-08	2.24369	0.0112742	0.808122	0.318901	0.183076	1.43317	13	13335	129	855193	93	seg_WEAK_ENHANCER_helas3	HeLa-S3	cervix	WEAK_ENHANCER	Chromatin_States
95	5e-05	3.01316	0.000216458	1.10299	0.298187	0.518544	1.68744	12	1917	683	855193	94	seg_WEAK_ENHANCER_hepg2	HepG2	liver	WEAK_ENHANCER	Chromatin_States
95	5e-06	3.45183	0.00150023	1.23891	0.390251	0.474014	2.0038	7	1917	304	855193	94	seg_WEAK_ENHANCER_hepg2	HepG2	liver	WEAK_ENHANCER	Chromatin_States
95	5e-07	3.23651	0.0223442	1.1745	0.514123	0.166815	2.18218	4	1917	179	855193	94	seg_WEAK_ENHANCER_hepg2	HepG2	liver	WEAK_ENHANCER	Chromatin_States
95	5e-08	3.30465	0.0439172	1.19533	0.593251	0.0325577	2.3581	3	1917	129	855193	94	seg_WEAK_ENHANCER_hepg2	HepG2	liver	WEAK_ENHANCER	Chromatin_States
96	5e-05	1.35435	0.504013	0.303321	0.453945	-0.586412	1.19305	5	1623	683	855193	95	seg_WEAK_ENHANCER_huvec	HUVEC	blood_vessel	WEAK_ENHANCER	Chromatin_States
96	5e-06	1.04407	0.951843	0.0431295	0.714151	-1.35661	1.44286	2	1623	304	855193	95	seg_WEAK_ENHANCER_huvec	HUVEC	blood_vessel	WEAK_ENHANCER	Chromatin_States
96	5e-07	0.862919	0.883654	-0.147434	1.00748	-2.1221	1.82724	1	1623	179	855193	95	seg_WEAK_ENHANCER_huvec	HUVEC	blood_vessel	WEAK_ENHANCER	Chromatin_States
96	5e-08	1.18548	0.866181	0.17015	1.00972	-1.8089	2.1492	1	1623	129	855193	95	seg_WEAK_ENHANCER_huvec	HUVEC	blood_vessel	WEAK_ENHANCER	Chromatin_States
97	5e-05	1.37438	0.172767	0.318005	0.23325	-0.139165	0.775174	23	7055	683	855193	96	seg_WEAK_ENHANCER_k562	K562	blood	WEAK_ENHANCER	Chromatin_States
97	5e-06	1.62998	0.106558	0.48857	0.302734	-0.104788	1.08193	14	7055	304	855193	96	seg_WEAK_ENHANCER_k562	K562	blood	WEAK_ENHANCER	Chromatin_States
97	5e-07	1.32835	0.503364	0.283939	0.424293	-0.547675	1.11555	7	7055	179	855193	96	seg_WEAK_ENHANCER_k562	K562	blood	WEAK_ENHANCER	Chromatin_States
97	5e-08	1.20327	0.72065	0.185044	0.517475	-0.829207	1.1993	5	7055	129	855193	96	seg_WEAK_ENHANCER_k562	K562	blood	WEAK_ENHANCER	Chromatin_States
98	5e-05	1.69123	3.07075e-06	0.525455	0.112613	0.304734	0.746176	139	51517	683	855193	97	seg_CTCF_Osteoblasts	Osteoblasts	bone	CTCF	Chromatin_States
98	5e-06	1.7231	0.000626621	0.544123	0.159108	0.23227	0.855975	71	51517	304	855193	97	seg_CTCF_Osteoblasts	Osteoblasts	bone	CTCF	Chromatin_States
98	5e-07	1.68343	0.0117354	0.520831	0.206679	0.115741	0.925921	42	51517	179	855193	97	seg_CTCF_Osteoblasts	Osteoblasts	bone	CTCF	Chromatin_States
98	5e-08	1.74033	0.0206431	0.554076	0.239399	0.0848546	1.0233	30	51517	129	855193	97	seg_CTCF_Osteoblasts	Osteoblasts	bone	CTCF	Chromatin_States
99	5e-05	2.06563	4.25076e-11	0.725434	0.109997	0.509841	0.941027	149	51090	683	855193	98	seg_ENHANCER_Osteoblasts	Osteoblasts	bone	ENHANCER	Chromatin_States
99	5e-06	2.57003	3.6916e-10	0.943917	0.150628	0.648686	1.23915	83	51090	304	855193	98	seg_ENHANCER_Osteoblasts	Osteoblasts	bone	ENHANCER	Chromatin_States
99	5e-07	2.79172	9.95543e-08	1.02666	0.192708	0.64895	1.40436	52	51090	179	855193	98	seg_ENHANCER_Osteoblasts	Osteoblasts	bone	ENHANCER	Chromatin_States
99	5e-08	3.18336	1.46996e-07	1.15794	0.220296	0.726157	1.58972	40	51090	129	855193	98	seg_ENHANCER_Osteoblasts	Osteoblasts	bone	ENHANCER	Chromatin_States
100	5e-05	2.56674	2.41645e-07	0.942637	0.182538	0.584863	1.30041	37	7083	683	855193	99	seg_PROMOTER_FLANK_Osteoblasts	Osteoblasts	bone	PROMOTER_FLANK	Chromatin_States
100	5e-06	2.90416	1.17234e-05	1.06615	0.243264	0.589348	1.54294	22	7083	304	855193	99	seg_PROMOTER_FLANK_Osteoblasts	Osteoblasts	bone	PROMOTER_FLANK	Chromatin_States
100	5e-07	2.6274	0.0029826	0.965995	0.325303	0.328402	1.60359	11	7083	179	855193	99	seg_PROMOTER_FLANK_Osteoblasts	Osteoblasts	bone	PROMOTER_FLANK	Chromatin_States
100	5e-08	2.63712	0.0109035	0.969689	0.380901	0.223123	1.71626	8	7083	129	855193	99	seg_PROMOTER_FLANK_Osteoblasts	Osteoblasts	bone	PROMOTER_FLANK	Chromatin_States
101	5e-05	0.842663	0.15824	-0.171188	0.121323	-0.408981	0.0666046	0	0	683	855193	100	seg_REPRESSED_Osteoblasts	Osteoblasts	bone	REPRESSED	Chromatin_States
101	5e-06	0.773552	0.165361	-0.256762	0.185085	-0.61953	0.106005	0	0	304	855193	100	seg_REPRESSED_Osteoblasts	Osteoblasts	bone	REPRESSED	Chromatin_States
101	5e-07	0.746532	0.226623	-0.292317	0.241763	-0.766172	0.181539	0	0	179	855193	100	seg_REPRESSED_Osteoblasts	Osteoblasts	bone	REPRESSED	Chromatin_States
101	5e-08	0.737236	0.268381	-0.304847	0.275432	-0.844693	0.234999	0	0	129	855193	100	seg_REPRESSED_Osteoblasts	Osteoblasts	bone	REPRESSED	Chromatin_States
102	5e-05	2.26949	6.17856e-20	0.819556	0.0896556	0.643831	0.995281	294	181161	683	855193	101	seg_TRANSCRIBED_Osteoblasts	Osteoblasts	bone	TRANSCRIBED	Chromatin_States
102	5e-06	2.95884	1.65021e-16	1.0848	0.131569	0.826922	1.34267	158	181161	304	855193	101	seg_TRANSCRIBED_Osteoblasts	Osteoblasts	bone	TRANSCRIBED	Chromatin_States
102	5e-07	3.05765	7.56032e-11	1.11765	0.171705	0.781105	1.45419	95	181161	179	855193	101	seg_TRANSCRIBED_Osteoblasts	Osteoblasts	bone	TRANSCRIBED	Chromatin_States
102	5e-08	3.19092	6.83113e-09	1.16031	0.200225	0.767868	1.55275	69	181161	129	855193	101	seg_TRANSCRIBED_Osteoblasts	Osteoblasts	bone	TRANSCRIBED	Chromatin_States
103	5e-05	2.26473	8.24942e-07	0.817457	0.165834	0.492423	1.14249	48	10902	683	855193	102	seg_TSS_Osteoblasts	Osteoblasts	bone	TSS	Chromatin_States
103	5e-06	2.39169	0.000132246	0.872001	0.228139	0.424849	1.31915	25	10902	304	855193	102	seg_TSS_Osteoblasts	Osteoblasts	bone	TSS	Chromatin_States
103	5e-07	2.32327	0.00461067	0.842977	0.297551	0.259776	1.42618	14	10902	179	855193	102	seg_TSS_Osteoblasts	Osteoblasts	bone	TSS	Chromatin_States
103	5e-08	2.86642	0.00128011	1.05306	0.326998	0.412148	1.69398	12	10902	129	855193	102	seg_TSS_Osteoblasts	Osteoblasts	bone	TSS	Chromatin_States
104	5e-05	2.00897	8.09597e-10	0.69762	0.113563	0.475037	0.920203	150	42707	683	855193	103	seg_WEAK_ENHANCER_Osteoblasts	Osteoblasts	bone	WEAK_ENHANCER	Chromatin_States
104	5e-06	2.70581	8.74191e-11	0.9954	0.153439	0.694658	1.29614	87	42707	304	855193	103	seg_WEAK_ENHANCER_Osteoblasts	Osteoblasts	bone	WEAK_ENHANCER	Chromatin_States
104	5e-07	2.78802	2.15503e-07	1.02533	0.197733	0.637776	1.41289	52	42707	179	855193	103	seg_WEAK_ENHANCER_Osteoblasts	Osteoblasts	bone	WEAK_ENHANCER	Chromatin_States
104	5e-08	2.44586	0.000133184	0.894396	0.234105	0.435551	1.35324	36	42707	129	855193	103	seg_WEAK_ENHANCER_Osteoblasts	Osteoblasts	bone	WEAK_ENHANCER	Chromatin_States
105	5e-05	1.86456	3.54299e-12	0.623027	0.0895887	0.447433	0.798621	308	190936	683	855193	104	H2AFZ_Osteoblasts	Osteoblasts	bone	H2AFZ	Histone_Modifications
105	5e-06	2.44235	1.06695e-11	0.892962	0.131373	0.635472	1.15045	166	190936	304	855193	104	H2AFZ_Osteoblasts	Osteoblasts	bone	H2AFZ	Histone_Modifications
105	5e-07	2.54362	5.39301e-08	0.933587	0.171683	0.597088	1.27009	99	190936	179	855193	104	H2AFZ_Osteoblasts	Osteoblasts	bone	H2AFZ	Histone_Modifications
105	5e-08	2.33842	2.00796e-05	0.849474	0.19922	0.459003	1.23994	67	190936	129	855193	104	H2AFZ_Osteoblasts	Osteoblasts	bone	H2AFZ	Histone_Modifications
106	5e-05	2.07722	2.16222e-15	0.731029	0.0921658	0.550384	0.911674	261	141852	683	855193	105	H3K27ac_Osteoblasts	Osteoblasts	bone	H3K27ac	Histone_Modifications
106	5e-06	3.10026	1.65026e-17	1.13148	0.132864	0.871071	1.3919	151	141852	304	855193	105	H3K27ac_Osteoblasts	Osteoblasts	bone	H3K27ac	Histone_Modifications
106	5e-07	3.55932	2.73904e-13	1.26957	0.173755	0.929008	1.61013	94	141852	179	855193	105	H3K27ac_Osteoblasts	Osteoblasts	bone	H3K27ac	Histone_Modifications
106	5e-08	3.52139	4.70088e-10	1.25885	0.202103	0.862733	1.65498	68	141852	129	855193	105	H3K27ac_Osteoblasts	Osteoblasts	bone	H3K27ac	Histone_Modifications
107	5e-05	1.25518	0.00863803	0.227279	0.0865476	0.0576457	0.396912	304	276217	683	855193	106	H3K27me3_Osteoblasts	Osteoblasts	bone	H3K27me3	Histone_Modifications
107	5e-06	1.25762	0.0710864	0.229219	0.126996	-0.0196939	0.478131	141	276217	304	855193	106	H3K27me3_Osteoblasts	Osteoblasts	bone	H3K27me3	Histone_Modifications
107	5e-07	1.25743	0.166471	0.229074	0.165559	-0.0954229	0.55357	84	276217	179	855193	106	H3K27me3_Osteoblasts	Osteoblasts	bone	H3K27me3	Histone_Modifications
107	5e-08	1.76338	0.00339866	0.567231	0.193649	0.187679	0.946783	70	276217	129	855193	106	H3K27me3_Osteoblasts	Osteoblasts	bone	H3K27me3	Histone_Modifications
108	5e-05	1.97446	1.15998e-13	0.680293	0.0916679	0.500624	0.859962	236	175321	683	855193	107	H3K36me3_Osteoblasts	Osteoblasts	bone	H3K36me3	Histone_Modifications
108	5e-06	2.59164	4.97235e-13	0.952291	0.131786	0.693991	1.21059	128	175321	304	855193	107	H3K36me3_Osteoblasts	Osteoblasts	bone	H3K36me3	Histone_Modifications
108	5e-07	2.44173	2.14849e-07	0.892706	0.172137	0.555317	1.2301	74	175321	179	855193	107	H3K36me3_Osteoblasts	Osteoblasts	bone	H3K36me3	Histone_Modifications
108	5e-08	2.72204	5.36651e-07	1.00138	0.199768	0.609837	1.39293	55	175321	129	855193	107	H3K36me3_Osteoblasts	Osteoblasts	bone	H3K36me3	Histone_Modifications
109	5e-05	2.16659	5.11624e-17	0.773156	0.0922181	0.592408	0.953903	303	152121	683	855193	108	H3K4me1_Osteoblasts	Osteoblasts	bone	H3K4me1	Histone_Modifications
109	5e-06	2.77751	4.1533e-14	1.02156	0.135196	0.756572	1.28654	161	152121	304	855193	108	H3K4me1_Osteoblasts	Osteoblasts	bone	H3K4me1	Histone_Modifications
109	5e-07	2.79748	5.52159e-09	1.02872	0.176433	0.682909	1.37453	96	152121	179	855193	108	H3K4me1_Osteoblasts	Osteoblasts	bone	H3K4me1	Histone_Modifications
109	5e-08	2.64408	2.06964e-06	0.972322	0.20485	0.570816	1.37383	67	152121	129	855193	108	H3K4me1_Osteoblasts	Osteoblasts	bone	H3K4me1	Histone_Modifications
110	5e-05	2.09844	1.53551e-14	0.741195	0.0964528	0.552148	0.930243	252	111317	683	855193	109	H3K4me2_Osteoblasts	Osteoblasts	bone	H3K4me2	Histone_Modifications
110	5e-06	2.78474	1.31447e-13	1.02415	0.138311	0.753063	1.29524	140	111317	304	855193	109	H3K4me2_Osteoblasts	Osteoblasts	bone	H3K4me2	Histone_Modifications
110	5e-07	3.08985	3.78031e-10	1.12812	0.18013	0.775068	1.48118	86	111317	179	855193	109	H3K4me2_Osteoblasts	Osteoblasts	bone	H3K4me2	Histone_Modifications
110	5e-08	2.94958	2.45091e-07	1.08166	0.209567	0.670911	1.49241	60	111317	129	855193	109	H3K4me2_Osteoblasts	Osteoblasts	bone	H3K4me2	Histone_Modifications
111	5e-05	2.12444	1.62828e-13	0.753509	0.102154	0.553288	0.95373	188	75989	683	855193	110	H3K4me3_Osteoblasts	Osteoblasts	bone	H3K4me3	Histone_Modifications
111	5e-06	2.94136	3.39487e-14	1.07887	0.142288	0.799988	1.35776	111	75989	304	855193	110	H3K4me3_Osteoblasts	Osteoblasts	bone	H3K4me3	Histone_Modifications
111	5e-07	2.76701	4.29149e-08	1.01777	0.185778	0.653643	1.38189	63	75989	179	855193	110	H3K4me3_Osteoblasts	Osteoblasts	bone	H3K4me3	Histone_Modifications
111	5e-08	2.55324	1.68726e-05	0.937365	0.217855	0.510369	1.36436	44	75989	129	855193	110	H3K4me3_Osteoblasts	Osteoblasts	bone	H3K4me3	Histone_Modifications
112	5e-05	2.24036	1.1355e-18	0.806637	0.0914462	0.627402	0.985871	232	160083	683	855193	111	H3K79me2_Osteoblasts	Osteoblasts	bone	H3K79me2	Histone_Modifications
112	5e-06	3.22787	4.64145e-19	1.17182	0.131363	0.914352	1.42929	131	160083	304	855193	111	H3K79me2_Osteoblasts	Osteoblasts	bone	H3K79me2	Histone_Modifications
112	5e-07	2.85555	9.94049e-10	1.04927	0.171719	0.712697	1.38584	72	160083	179	855193	111	H3K79me2_Osteoblasts	Osteoblasts	bone	H3K79me2	Histone_Modifications
112	5e-08	3.24656	3.51405e-09	1.1776	0.199404	0.786764	1.56843	57	160083	129	855193	111	H3K79me2_Osteoblasts	Osteoblasts	bone	H3K79me2	Histone_Modifications
113	5e-05	0.534895	3.11948e-09	-0.625686	0.105598	-0.832657	-0.418714	163	289729	683	855193	112	H3K9me3_Osteoblasts	Osteoblasts	bone	H3K9me3	Histone_Modifications
113	5e-06	0.376686	1.07462e-08	-0.976342	0.170734	-1.31098	-0.641704	53	289729	304	855193	112	H3K9me3_Osteoblasts	Osteoblasts	bone	H3K9me3	Histone_Modifications
113	5e-07	0.475582	0.000359341	-0.743216	0.208284	-1.15145	-0.334978	37	289729	179	855193	112	H3K9me3_Osteoblasts	Osteoblasts	bone	H3K9me3	Histone_Modifications
113	5e-08	0.472686	0.00195568	-0.749325	0.241961	-1.22357	-0.275081	28	289729	129	855193	112	H3K9me3_Osteoblasts	Osteoblasts	bone	H3K9me3	Histone_Modifications
114	5e-05	1.99133	8.32963e-15	0.688805	0.0887353	0.514883	0.862726	267	207346	683	855193	113	H4K20me1_Osteoblasts	Osteoblasts	bone	H4K20me1	Histone_Modifications
114	5e-06	2.64797	5.56082e-14	0.973794	0.129528	0.71992	1.22767	144	207346	304	855193	113	H4K20me1_Osteoblasts	Osteoblasts	bone	H4K20me1	Histone_Modifications
114	5e-07	2.49769	5.76283e-08	0.915365	0.1687	0.584714	1.24602	83	207346	179	855193	113	H4K20me1_Osteoblasts	Osteoblasts	bone	H4K20me1	Histone_Modifications
114	5e-08	2.95178	3.94224e-08	1.08241	0.197037	0.696215	1.4686	65	207346	129	855193	113	H4K20me1_Osteoblasts	Osteoblasts	bone	H4K20me1	Histone_Modifications
115	5e-05	1.6836	4.11502e-06	0.520932	0.113111	0.299234	0.74263	146	46522	683	855193	114	DHS_Osteoblasts	Osteoblasts	bone	DHS	DHS
115	5e-06	2.19533	3.08128e-07	0.786333	0.153628	0.485221	1.08744	84	46522	304	855193	114	DHS_Osteoblasts	Osteoblasts	bone	DHS	DHS
115	5e-07	1.99431	0.00059932	0.690297	0.20114	0.296062	1.08453	46	46522	179	855193	114	DHS_Osteoblasts	Osteoblasts	bone	DHS	DHS
115	5e-08	1.70358	0.0262982	0.532729	0.239776	0.0627683	1.00269	30	46522	129	855193	114	DHS_Osteoblasts	Osteoblasts	bone	DHS	DHS
116	5e-05	2.27073	4.68231e-14	0.8201	0.10876	0.606931	1.03327	150	44219	683	855193	115	ATAC_Osteoblasts	Osteoblasts	bone	ATAC	ATAC
116	5e-06	2.69973	3.81396e-11	0.993153	0.150224	0.698713	1.28759	85	44219	304	855193	115	ATAC_Osteoblasts	Osteoblasts	bone	ATAC	ATAC
116	5e-07	2.76386	1.62507e-07	1.01663	0.194095	0.636202	1.39705	49	44219	179	855193	115	ATAC_Osteoblasts	Osteoblasts	bone	ATAC	ATAC
116	5e-08	2.67862	1.45516e-05	0.985301	0.22727	0.539851	1.43075	35	44219	129	855193	115	ATAC_Osteoblasts	Osteoblasts	bone	ATAC	ATAC
