# Supplementary material for: Bone mineral density loci specific to the skull portray potential pleiotropic effects on craniosynostosis
Source: Commun Biol. 2023 Jul 4;6:691. doi: 10.1038/s42003-023-04869-0 (PMC10319806; doi:10.1038/s42003-023-04869-0)
Supplement: Supplementary file 9 — Supplementary Data 6 [file 42003_2023_4869_MOESM9_ESM.xlsx]

## Sheet: data 6
Supplementary Data 6. DEPICT Cell and Tissue specific enrichemnet analysis (FDR<5%). These data are the source for the enrichment plot shown in Figure 3b.
MeSH term	Name	MeSH first level term	MeSH second level term	Nominal P value	False discovery rate	Tissue-specific expression Z score gene 1	Tissue-specific expression Z score gene 2	Tissue-specific expression Z score gene 3	Tissue-specific expression Z score gene 4	Tissue-specific expression Z score gene 5	Tissue-specific expression Z score gene 6	Tissue-specific expression Z score gene 7	Tissue-specific expression Z score gene 8	Tissue-specific expression Z score gene 9	Tissue-specific expression Z score gene 10
A11.329.228	Fibroblasts	Cells	Connective Tissue Cells	0.000221	<0.01	ENSG00000255496 (3.5)	TNFRSF11B (3.1)	BDNF-AS1 (3.0)	BDNF (2.5)	ENSG00000247993 (2.4)	WNT16 (2.4)	ENSG00000255248 (2.4)	CREB3L1 (2.2)	SRR (2.1)	DNM3OS (2.0)
A02.835.583.443	Joint Capsule	Musculoskeletal System	Skeleton	0.000338	<0.01	EYA4 (2.8)	CSF1 (2.7)	RSPO3 (2.7)	IDUA (2.5)	KCND2 (2.3)	EN1 (2.0)	DNM3OS (2.0)	CSNK1G3 (1.9)	WIPI1 (1.9)	ARHGAP1 (1.9)
A02.835.583.443.800	Synovial Membrane	Musculoskeletal System	Skeleton	0.000338	<0.01	EYA4 (2.8)	CSF1 (2.7)	RSPO3 (2.7)	IDUA (2.5)	KCND2 (2.3)	EN1 (2.0)	DNM3OS (2.0)	CSNK1G3 (1.9)	WIPI1 (1.9)	ARHGAP1 (1.9)
A02.835.583	Joints	Musculoskeletal System	Skeleton	0.000338	<0.01	EYA4 (2.8)	CSF1 (2.7)	RSPO3 (2.7)	IDUA (2.5)	KCND2 (2.3)	EN1 (2.0)	DNM3OS (2.0)	CSNK1G3 (1.9)	WIPI1 (1.9)	ARHGAP1 (1.9)
A11.872.580	Mesenchymal Stem Cells	Cells	Stem Cells	0.000352	<0.01	EN1 (3.1)	ENSG00000247993 (3.1)	WNT2B (2.8)	BDNF (2.7)	ENSG00000255248 (2.4)	MIR214 (2.4)	TNFRSF11B (2.4)	SRR (2.3)	DNM3OS (2.2)	SLC39A13 (2.0)
A10.690.467	Muscle Smooth	Tissues	Muscles	0.000409	<0.01	SOST (3.1)	SLC39A13 (2.8)	CREB3L1 (2.2)	TNFRSF11B (2.1)	BDNF (1.9)	ARHGAP1 (1.9)	MIR214 (1.8)	DNM3OS (1.8)	C7orf58 (1.8)	WNT16 (1.8)
A02.835.232.834.151	Cervical Vertebrae	Musculoskeletal System	Skeleton	0.000559	<0.01	EN1 (1.4)	TCF7L1 (1.4)	WNT2B (1.4)	BDNF (1.3)	SRR (1.3)	CCDC34 (1.2)	EPRS (1.2)	MRPL28 (1.1)	CSNK1G3 (1.1)	TSR1 (1.1)
A02.835.232.834	Spine	Musculoskeletal System	Skeleton	0.000575	<0.01	EN1 (1.4)	TCF7L1 (1.4)	WNT2B (1.4)	BDNF (1.3)	SRR (1.3)	CCDC34 (1.2)	EPRS (1.2)	MRPL28 (1.1)	CSNK1G3 (1.1)	TSR1 (1.1)
A11.329.171	Chondrocytes	Cells	Connective Tissue Cells	0.000857	<0.01	FGFRL1 (3.4)	CHRM4 (3.1)	WNT1 (2.9)	SLC39A13 (2.6)	RSPO3 (2.3)	IDUA (2.3)	CREB3L1 (2.2)	C17orf105 (2.1)	BDNF-AS1 (2.1)	TNFRSF11B (2.0)
A11.620.520	Myocytes Smooth Muscle	Cells	Muscle Cells	0.00151	<0.05	SOST (4.7)	SLC39A13 (3.4)	CREB3L1 (3.0)	TNFRSF11B (2.9)	BDNF (2.8)	WNT16 (2.7)	ARHGAP1 (2.2)	LINC00339 (2.2)	ENSG00000257987 (2.1)	SRR (2.0)
A11.620	Muscle Cells	Cells	Muscle Cells	0.00151	<0.05	SOST (4.7)	SLC39A13 (3.4)	CREB3L1 (3.0)	TNFRSF11B (2.9)	BDNF (2.8)	WNT16 (2.7)	ARHGAP1 (2.2)	LINC00339 (2.2)	ENSG00000257987 (2.1)	SRR (2.0)
A02.165	Cartilage	Musculoskeletal System	Cartilage	0.00193	<0.05	ENSG00000257194 (9.0)	FGFRL1 (4.8)	ENSG00000213310 (3.8)	SUPT3H (3.6)	CSF1 (3.6)	TNFRSF11B (3.2)	RND1 (2.8)	CSNK1G3 (2.5)	RUNX1 (2.5)	ENSG00000255248 (2.2)
A11.329	Connective Tissue Cells	Cells	Connective Tissue Cells	0.00193	<0.05	CSF1 (2.1)	ENSG00000255496 (1.6)	NR1H3 (1.5)	CD109 (1.5)	PTPMT1 (1.4)	CD44 (1.3)	SLC39A13 (1.2)	ENSG00000247993 (1.2)	ACP2 (1.1)	SRR (1.1)
A03.734.414	Islets of Langerhans	Digestive System	Pancreas	0.00225	<0.05	ENSG00000254560 (1.7)	TTC35 (1.7)	GLRX3 (1.7)	TSR1 (1.6)	SHFM1 (1.4)	LIN7C (1.4)	CENPW (1.4)	CKAP5 (1.3)	LRP5 (1.3)	CDC5L (1.3)
A11.436	Epithelial Cells	Cells	Epithelial Cells	0.00263	<0.05	LINC00326 (2.3)	C6orf97 (1.5)	ENSG00000253320 (1.4)	PTPMT1 (1.3)	GLRX3 (1.2)	ENSG00000197980 (1.1)	EYA4 (0.9)	TSR1 (0.9)	RHEBL1 (0.9)	WNT1 (0.9)
A11.329.830	Stromal Cells	Cells	Connective Tissue Cells	0.00328	<0.20	ENSG00000255496 (5.5)	ENSG00000247993 (5.4)	BDNF-AS1 (4.6)	BDNF (3.3)	CREB3L1 (3.0)	TNFRSF11B (2.7)	EN1 (2.6)	ENSG00000255248 (2.6)	SLC39A13 (2.4)	MIR214 (2.2)
A07.231.114	Arteries	Cardiovascular System	Blood Vessels	0.00727	<0.20	SOST (2.3)	SMAD9 (1.9)	ARHGAP1 (1.8)	SLC39A13 (1.7)	JAG1 (1.5)	ENSG00000255248 (1.5)	MIR214 (1.2)	RHOC (1.2)	TNFRSF11B (1.2)	TCF7L1 (1.2)
A07.231	Blood Vessels	Cardiovascular System	Blood Vessels	0.00823	<0.20	SLC39A13 (2.2)	TMEM8A (2.0)	RHOC (2.0)	CD109 (1.6)	CPT1A (1.6)	GLRX3 (1.6)	JAG1 (1.6)	MOV10 (1.5)	PSMD13 (1.4)	DDB2 (1.4)
A15.145.846	Serum	Hemic and Immune Systems	Blood	0.00847	<0.20	CREB3L1 (2.5)	SLC39A13 (2.5)	CD109 (2.0)	CHRM4 (2.0)	BDNF (1.9)	RHOC (1.8)	ST7L (1.7)	FGFRL1 (1.7)	SSBP3 (1.7)	IDUA (1.6)
A11.329.114	Adipocytes	Cells	Connective Tissue Cells	0.00868	<0.20	EN1 (3.4)	LINC00339 (3.4)	NR1H3 (3.0)	CSF1 (2.2)	CD300LG (1.9)	SRR (1.8)	RSPO3 (1.8)	C16orf95 (1.8)	TCF7L1 (1.7)	ST7L (1.6)
A10.615.284	Extraembryonic Membranes	Tissues	Membranes	0.00888	<0.20	COLEC10 (7.1)	ENSG00000254560 (3.5)	ENSG00000255496 (3.4)	BDNF (2.9)	TNFRSF11B (2.3)	SLC39A13 (2.2)	CREB3L1 (2.1)	ENSG00000247993 (2.0)	WIPI1 (2.0)	DNM3OS (1.9)
A10.615.284.473	Chorion	Tissues	Membranes	0.00888	<0.20	COLEC10 (7.1)	ENSG00000254560 (3.5)	ENSG00000255496 (3.4)	BDNF (2.9)	TNFRSF11B (2.3)	SLC39A13 (2.2)	CREB3L1 (2.1)	ENSG00000247993 (2.0)	WIPI1 (2.0)	DNM3OS (1.9)
A11.872.040	Adult Stem Cells	Cells	Stem Cells	0.01	<0.20	GAL (3.8)	TCF7L1 (2.3)	AZIN1 (2.3)	ENSG00000253320 (2.1)	GLRX3 (2.0)	TNFSF11 (2.0)	MTL5 (2.0)	MRPL28 (1.9)	SHFM1 (1.9)	PSMC3 (1.9)
A11.872	Stem Cells	Cells	Stem Cells	0.01	<0.20	TSR1 (1.3)	ST7L (1.3)	EPRS (1.3)	CDC5L (1.3)	CCDC34 (1.2)	CENPW (1.2)	CKAP5 (1.0)	C16orf95 (1.0)	GLRX3 (1.0)	WNT1 (1.0)
A11.329.629	Osteoblasts	Cells	Connective Tissue Cells	0.02	<0.20	TNFRSF11B (3.6)	LIN7C (2.9)	EYA4 (2.8)	MIR214 (2.5)	BDNF (2.4)	RSPO3 (2.3)	SRR (2.0)	CCDC91 (2.0)	C12orf23 (2.0)	ENSG00000255248 (1.8)
A03.734	Pancreas	Digestive System	Pancreas	0.02	<0.20	FAM3C (1.5)	ENSG00000253320 (1.1)	TTC35 (1.0)	LRRC1 (1.0)	AZIN1 (1.0)	REEP5 (0.9)	WLS (0.9)	JAG1 (0.9)	NXN (0.8)	KCNJ16 (0.8)
A07.231.908.670	Portal System	Cardiovascular System	Blood Vessels	0.03	>=0.20	CD109 (2.2)	CPT1A (2.2)	RHOC (2.1)	SLC39A13 (2.0)	DDB2 (2.0)	MOV10 (2.0)	GLRX3 (1.9)	TMEM8A (1.9)	PSMD13 (1.8)	SRR (1.7)
A07.231.908.670.874	Umbilical Veins	Cardiovascular System	Blood Vessels	0.03	>=0.20	CD109 (2.2)	CPT1A (2.2)	RHOC (2.1)	SLC39A13 (2.0)	DDB2 (2.0)	MOV10 (2.0)	GLRX3 (1.9)	TMEM8A (1.9)	PSMD13 (1.8)	SRR (1.7)
A04.411	Lung	Respiratory System	Lung	0.03	>=0.20	LRP5 (1.1)	CCDC34 (0.9)	RND1 (0.9)	NXN (0.8)	CEP112 (0.8)	NR1H3 (0.7)	TSPAN12 (0.7)	SOCS2 (0.7)	PTPMT1 (0.7)	PSMC3 (0.7)
A10.615	Membranes	Tissues	Membranes	0.03	>=0.20	ENSG00000257194 (1.8)	TNFRSF11A (1.6)	LGR4 (1.2)	C6orf97 (1.2)	SLC30A10 (1.2)	LRRC1 (1.1)	CREB3L1 (1.1)	LINC00326 (1.1)	WNT4 (1.0)	MTCH2 (1.0)
A05.360.319.679.690	Myometrium	Urogenital System	Genitalia	0.04	>=0.20	ENSG00000246985 (5.4)	RSPO3 (3.8)	SOCS2 (2.7)	CEP112 (2.3)	DNM3OS (2.2)	WNT2B (2.1)	MIR214 (2.0)	C7orf58 (1.8)	TCF7L1 (1.7)	NXN (1.7)
A07.231.908	Veins	Cardiovascular System	Blood Vessels	0.04	>=0.20	CD109 (2.1)	RHOC (2.1)	SLC39A13 (2.0)	CPT1A (2.0)	DDB2 (1.9)	TMEM8A (1.8)	MOV10 (1.8)	PSMD13 (1.8)	GLRX3 (1.7)	SMG6 (1.6)
A11.436.294.064	Glucagon Secreting Cells	Cells	Epithelial Cells	0.04	>=0.20	ENSG00000254560 (2.7)	TSR1 (2.0)	TTC35 (1.9)	LINC00326 (1.9)	SHFM1 (1.8)	GLRX3 (1.8)	CENPW (1.8)	ENSG00000217404 (1.6)	LIN7C (1.6)	ENSG00000232995 (1.5)
A11.382.625	Enteroendocrine Cells	Cells	Endocrine Cells	0.04	>=0.20	ENSG00000254560 (2.7)	TSR1 (2.0)	TTC35 (1.9)	LINC00326 (1.9)	SHFM1 (1.8)	GLRX3 (1.8)	CENPW (1.8)	ENSG00000217404 (1.6)	LIN7C (1.6)	ENSG00000232995 (1.5)
A11.436.275	Endothelial Cells	Cells	Epithelial Cells	0.04	>=0.20	CPT1A (1.9)	SLC39A13 (1.9)	RHOC (1.9)	MLL2 (1.8)	MOV10 (1.8)	PSMD13 (1.7)	GLRX3 (1.6)	TMEM8A (1.6)	CD109 (1.6)	JAG1 (1.5)
A05.360	Genitalia	Urogenital System	Genitalia	0.04	>=0.20	ENSG00000197980 (1.1)	ENSG00000246985 (1.1)	LRRC1 (1.1)	NXN (1.1)	MTL5 (1.1)	DNM3OS (1.0)	PPP6R3 (1.0)	CCDC34 (0.8)	SMAD9 (0.7)	WLS (0.7)
A10.690	Muscles	Tissues	Muscles	0.04	>=0.20	RAPSN (4.8)	PPM1J (3.5)	PACSIN3 (3.4)	MLIP (2.9)	EN1 (2.9)	EYA4 (2.6)	DUSP3 (2.6)	PRKAG1 (2.4)	DGKZ (2.1)	NDUFS3 (2.1)
A10.336.707	Prostate	Tissues	Exocrine Glands	0.05	>=0.20	ENSG00000246985 (4.9)	ST7L (2.8)	PPP6R3 (2.7)	SMAD9 (2.7)	ENSG00000197980 (2.4)	SOCS2 (2.3)	ENSG00000253320 (2.0)	ENSG00000232995 (1.9)	MTERFD3 (1.7)	EYA4 (1.7)
A10.336	Exocrine Glands	Tissues	Exocrine Glands	0.05	>=0.20	ENSG00000246985 (4.5)	ST7L (2.5)	SMAD9 (2.5)	PPP6R3 (2.5)	ENSG00000197980 (2.2)	SOCS2 (2.1)	ENSG00000253320 (1.8)	ENSG00000232995 (1.7)	MTERFD3 (1.6)	EYA4 (1.6)
A11.872.700	Pluripotent Stem Cells	Cells	Stem Cells	0.05	>=0.20	GAL (5.1)	TCF7L1 (3.3)	AZIN1 (3.3)	ENSG00000253320 (3.1)	LGR4 (2.6)	TNFSF11 (2.6)	MTL5 (2.4)	CDC5L (2.2)	GLRX3 (2.1)	CSNK1G3 (2.1)
A11.872.700.500	Induced Pluripotent Stem Cells	Cells	Stem Cells	0.05	>=0.20	GAL (5.1)	TCF7L1 (3.3)	AZIN1 (3.3)	ENSG00000253320 (3.1)	LGR4 (2.6)	TNFSF11 (2.6)	MTL5 (2.4)	CDC5L (2.2)	GLRX3 (2.1)	CSNK1G3 (2.1)
A05.360.490	Germ Cells	Urogenital System	Genitalia	0.06	>=0.20	SMAD9 (2.8)	C17orf105 (2.3)	TMEM8A (2.2)	TNFSF11 (2.1)	TSPAN12 (2.1)	SOCS2 (1.9)	SUPT3H (1.8)	MTL5 (1.7)	BDNF-AS1 (1.7)	LGR4 (1.7)
A05.360.444	Genitalia Male	Urogenital System	Genitalia	0.07	>=0.20	ENSG00000246985 (3.8)	ST7L (2.4)	PPP6R3 (2.2)	ENSG00000197980 (2.1)	SMAD9 (2.0)	SOCS2 (1.8)	ENSG00000253320 (1.6)	WNT2B (1.6)	ENSG00000232995 (1.5)	MTERFD3 (1.4)
A07.541.510	Heart Valves	Cardiovascular System	Heart	0.07	>=0.20	ENSG00000257960 (6.9)	SOST (6.1)	MIR214 (3.6)	DNM3OS (3.1)	TNFRSF11B (2.8)	FAM3C (2.5)	CEP112 (2.5)	SMAD9 (2.0)	TTC35 (1.7)	MAFB (1.7)
A07.541.510.110	Aortic Valve	Cardiovascular System	Heart	0.07	>=0.20	ENSG00000257960 (6.9)	SOST (6.1)	MIR214 (3.6)	DNM3OS (3.1)	TNFRSF11B (2.8)	FAM3C (2.5)	CEP112 (2.5)	SMAD9 (2.0)	TTC35 (1.7)	MAFB (1.7)
A17.815	Skin	Integumentary System	Skin	0.07	>=0.20	WNT16 (6.1)	EN1 (3.2)	WNT4 (2.7)	WNT2B (1.6)	JAG1 (1.6)	MAFB (1.6)	LRP4 (1.5)	DDB2 (1.3)	CD109 (1.3)	GAL (1.3)
A05.360.319.114.373	Fallopian Tubes	Urogenital System	Genitalia	0.08	>=0.20	MTL5 (2.1)	ENSG00000254560 (1.8)	LRRC1 (1.5)	CCDC34 (1.4)	CTNNB1 (1.3)	ENSG00000253320 (1.2)	CENPW (1.1)	C6orf97 (1.1)	TSPAN12 (1.1)	NXN (1.1)
A10.165.114	Adipose Tissue	Tissues	Connective Tissue	0.1	>=0.20	CD300LG (4.2)	NR1H3 (2.9)	CEP112 (2.5)	RSPO3 (2.3)	TCF7L1 (2.1)	LRP5 (2.1)	EN1 (1.8)	C7orf58 (1.7)	DNM3OS (1.5)	C6orf97 (1.4)
A11.872.190	Embryonic Stem Cells	Cells	Stem Cells	0.1	>=0.20	CCDC34 (2.5)	TCF7L1 (2.5)	GAL (2.5)	AZIN1 (2.1)	LGR4 (2.0)	CKAP5 (1.9)	CDC5L (1.7)	SUPT3H (1.6)	RIC8B (1.6)	CENPW (1.5)
A05.360.319	Genitalia Female	Urogenital System	Genitalia	0.1	>=0.20	LRRC1 (1.2)	MTL5 (1.1)	DNM3OS (1.0)	C6orf97 (1.0)	CCDC34 (1.0)	NXN (0.9)	CTNNB1 (0.8)	ENSG00000197980 (0.8)	CENPW (0.8)	TSPAN12 (0.8)
A05.360.319.679	Uterus	Urogenital System	Genitalia	0.1	>=0.20	C6orf97 (1.3)	DNM3OS (1.3)	NXN (1.2)	SMAD9 (1.1)	MIR214 (1.1)	SOCS2 (1.1)	LRRC1 (1.0)	ENSG00000246985 (1.0)	TCF7L1 (1.0)	CTNNB1 (1.0)
A11.872.190.260	Embryoid Bodies	Cells	Stem Cells	0.1	>=0.20	ENSG00000257987 (3.1)	WNT2B (2.9)	SLC39A13 (2.6)	BDNF (2.5)	CCDC34 (2.3)	SUPT3H (2.3)	SOST (2.2)	BDNF-AS1 (2.1)	TCF7L1 (2.1)	PRPH (2.0)
A10.165.114.830	Adipose Tissue White	Tissues	Connective Tissue	0.1	>=0.20	CD300LG (4.7)	NR1H3 (3.0)	CEP112 (2.7)	TCF7L1 (2.3)	RSPO3 (2.3)	LRP5 (2.3)	C7orf58 (1.9)	EN1 (1.9)	DNM3OS (1.6)	C6orf97 (1.6)
A10.165.114.830.750	Subcutaneous Fat	Tissues	Connective Tissue	0.1	>=0.20	CD300LG (4.7)	NR1H3 (3.0)	CEP112 (2.7)	TCF7L1 (2.3)	RSPO3 (2.3)	LRP5 (2.3)	C7orf58 (1.9)	EN1 (1.9)	DNM3OS (1.6)	C6orf97 (1.6)
A11.436.348	Hepatocytes	Cells	Epithelial Cells	0.11	>=0.20	F2 (8.6)	MBL2 (6.8)	SLC30A10 (4.9)	LRP5 (2.5)	MTCH2 (2.1)	DUSP3 (2.1)	FGFRL1 (2.0)	GLRX3 (1.9)	TSR1 (1.9)	C7orf58 (1.7)
A06.407	Endocrine Glands	Endocrine System	Endocrine Glands	0.11	>=0.20	MTL5 (1.2)	ENSG00000197980 (1.1)	CCDC34 (1.1)	LRRC1 (1.0)	ENSG00000254560 (1.0)	TSPAN12 (0.9)	ENSG00000253320 (0.8)	C6orf97 (0.7)	C12orf23 (0.7)	CTNNB1 (0.7)
A10.165.114.830.500.750	Subcutaneous Fat Abdominal	Tissues	Connective Tissue	0.11	>=0.20	CD300LG (5.5)	NR1H3 (3.4)	CEP112 (2.8)	LRP5 (2.8)	TCF7L1 (2.4)	RSPO3 (2.4)	DGKZ (2.1)	C7orf58 (2.0)	EN1 (1.8)	MTERFD3 (1.6)
A10.165.114.830.500	Abdominal Fat	Tissues	Connective Tissue	0.11	>=0.20	CD300LG (5.5)	NR1H3 (3.4)	CEP112 (2.8)	LRP5 (2.8)	TCF7L1 (2.4)	RSPO3 (2.4)	DGKZ (2.1)	C7orf58 (2.0)	EN1 (1.8)	MTERFD3 (1.6)
A03.620	Liver	Digestive System	Liver	0.12	>=0.20	MBL2 (11.9)	F2 (9.8)	COLEC10 (6.0)	SLC30A10 (5.4)	RND1 (2.5)	NR1H3 (2.3)	MTCH2 (2.1)	MLIP (1.7)	ACP2 (1.6)	CPT1A (1.6)
A11.382	Endocrine Cells	Cells	Endocrine Cells	0.12	>=0.20	RUNX2 (3.0)	SUPT3H (2.6)	TNFSF11 (2.5)	BDNF-AS1 (2.0)	TSR1 (1.8)	EYA4 (1.7)	SOST (1.6)	LIN7C (1.5)	MRPL28 (1.4)	BDNF (1.4)
A05.360.319.114.630	Ovary	Urogenital System	Genitalia	0.13	>=0.20	MTL5 (1.8)	CCDC34 (1.4)	ENSG00000254560 (1.3)	LRRC1 (1.3)	ENSG00000197980 (1.2)	TSPAN12 (0.9)	ENSG00000253320 (0.9)	C6orf97 (0.8)	DNM3OS (0.8)	CTNNB1 (0.8)
A05.360.319.114	Adnexa Uteri	Urogenital System	Genitalia	0.13	>=0.20	MTL5 (1.8)	CCDC34 (1.4)	ENSG00000254560 (1.3)	LRRC1 (1.3)	ENSG00000197980 (1.2)	TSPAN12 (0.9)	ENSG00000253320 (0.9)	C6orf97 (0.8)	DNM3OS (0.8)	CTNNB1 (0.8)
A06.407.312	Gonads	Endocrine System	Endocrine Glands	0.13	>=0.20	MTL5 (1.7)	CCDC34 (1.4)	ENSG00000197980 (1.3)	ENSG00000254560 (1.3)	LRRC1 (1.2)	DNM3OS (0.9)	ENSG00000253320 (0.9)	TSPAN12 (0.8)	NXN (0.8)	CTNNB1 (0.8)
A11.497.497.600	Oocytes	Cells	Germ Cells	0.13	>=0.20	SMAD9 (3.2)	TSPAN12 (2.3)	TNFSF11 (2.3)	TMEM8A (2.3)	SOCS2 (2.2)	BDNF-AS1 (1.8)	C6orf97 (1.8)	MTL5 (1.8)	SUPT3H (1.7)	LGR4 (1.7)
A05.360.490.690	Ovum	Urogenital System	Genitalia	0.13	>=0.20	SMAD9 (3.2)	TSPAN12 (2.3)	TNFSF11 (2.3)	TMEM8A (2.3)	SOCS2 (2.2)	BDNF-AS1 (1.8)	C6orf97 (1.8)	MTL5 (1.8)	SUPT3H (1.7)	LGR4 (1.7)
A05.360.319.679.490	Endometrium	Urogenital System	Genitalia	0.14	>=0.20	C6orf97 (2.1)	SMAD9 (2.0)	DNM3OS (1.4)	SOCS2 (1.3)	NXN (1.2)	LRRC1 (1.2)	MIR214 (1.2)	TSPAN12 (1.2)	CTNNB1 (1.1)	ENSG00000246985 (1.0)
A03.556.249.124	Ileum	Digestive System	Gastrointestinal Tract	0.14	>=0.20	LRRC1 (2.3)	WNT2B (1.9)	TNFRSF11A (1.8)	PRPH (1.7)	LGR4 (1.7)	LRP5 (1.6)	TSPAN12 (1.6)	RHOC (1.5)	SOCS2 (1.4)	NR1H3 (1.4)
A03.556.249.249.356	Colon	Digestive System	Gastrointestinal Tract	0.15	>=0.20	TNFRSF11A (1.8)	LRRC1 (1.5)	LRP5 (1.3)	TSPAN12 (1.2)	CCDC34 (1.2)	CENPW (1.1)	CTNNB1 (1.0)	TMEM8A (1.0)	LRP4 (0.9)	AXIN1 (0.9)
A14.549.167	Dentition	Stomatognathic System	Mouth	0.15	>=0.20	WNT2B (3.0)	CD109 (2.1)	MRPL28 (1.9)	WNT16 (1.8)	WNT4 (1.7)	ST7L (1.5)	ENSG00000240875 (1.4)	DDB2 (1.4)	ARFGAP2 (1.4)	NXN (1.3)
A03.556.124	Intestines	Digestive System	Gastrointestinal Tract	0.15	>=0.20	TNFRSF11A (2.1)	LRRC1 (1.5)	TSPAN12 (1.3)	ENSG00000257194 (1.2)	LGR4 (1.1)	LRP5 (1.1)	CCDC34 (1.0)	CENPW (1.0)	TMEM8A (1.0)	MTCH2 (0.9)
A03.556.249	Lower Gastrointestinal Tract	Digestive System	Gastrointestinal Tract	0.16	>=0.20	TNFRSF11A (1.8)	LRRC1 (1.5)	LRP5 (1.3)	TSPAN12 (1.2)	CCDC34 (1.1)	CENPW (1.1)	TMEM8A (1.0)	CTNNB1 (1.0)	CREB3L1 (0.9)	LRP4 (0.9)
A10.272	Epithelium	Tissues	Epithelium	0.16	>=0.20	C6orf97 (3.6)	LINC00326 (3.4)	ENSG00000197980 (1.9)	CREB3L1 (1.7)	WNT4 (1.6)	MOV10 (1.4)	KBTBD4 (1.3)	ENSG00000254560 (1.2)	ENSG00000240875 (1.1)	EYA4 (1.1)
A03.556.249.249	Intestine Large	Digestive System	Gastrointestinal Tract	0.16	>=0.20	TNFRSF11A (1.8)	LRRC1 (1.4)	LRP5 (1.3)	TSPAN12 (1.2)	CCDC34 (1.2)	CENPW (1.1)	CTNNB1 (1.0)	TMEM8A (1.0)	LRP4 (0.9)	AXIN1 (0.9)
A04.531.520	Nasal Mucosa	Respiratory System	Nose	0.17	>=0.20	C6orf97 (6.1)	LINC00326 (5.7)	ENSG00000197980 (3.2)	CREB3L1 (2.9)	ENSG00000254560 (2.3)	EYA4 (2.2)	KBTBD4 (2.1)	ACP2 (2.1)	MOV10 (1.7)	ENSG00000253320 (1.7)
A10.615.550.760	Respiratory Mucosa	Tissues	Membranes	0.17	>=0.20	C6orf97 (6.1)	LINC00326 (5.7)	ENSG00000197980 (3.2)	CREB3L1 (2.9)	ENSG00000254560 (2.3)	EYA4 (2.2)	KBTBD4 (2.1)	ACP2 (2.1)	MOV10 (1.7)	ENSG00000253320 (1.7)
A09.531	Nose	Sense Organs	Nose	0.17	>=0.20	C6orf97 (6.1)	LINC00326 (5.7)	ENSG00000197980 (3.2)	CREB3L1 (2.9)	ENSG00000254560 (2.3)	EYA4 (2.2)	KBTBD4 (2.1)	ACP2 (2.1)	MOV10 (1.7)	ENSG00000253320 (1.7)
A10.615.550	Mucous Membrane	Tissues	Membranes	0.18	>=0.20	TNFRSF11A (2.2)	ENSG00000257194 (2.0)	SLC30A10 (1.6)	LINC00326 (1.5)	LRRC1 (1.4)	C6orf97 (1.4)	LGR4 (1.3)	WNT4 (1.3)	JAG1 (1.1)	CREB3L1 (1.1)
A03.556.249.249.356.668	Colon Sigmoid	Digestive System	Gastrointestinal Tract	0.18	>=0.20	ENSG00000257194 (2.2)	ENSG00000257987 (1.9)	LRRC1 (1.6)	TNFRSF11A (1.6)	LRP5 (1.4)	AXIN1 (1.3)	TMEM8A (1.2)	LRP4 (1.1)	SLC30A10 (1.1)	LGR4 (0.9)
A02.835.583.443.800.800	Synovial Fluid	Musculoskeletal System	Skeleton	0.18	>=0.20	SUPT3H (2.8)	PPM1J (2.8)	CDC42 (2.5)	CEP120 (2.3)	SPI1 (2.2)	TNFRSF11A (2.1)	DGKZ (2.0)	KBTBD4 (2.0)	CD44 (1.9)	RGS9 (1.8)
A03.556.249.249.209	Cecum	Digestive System	Gastrointestinal Tract	0.19	>=0.20	CTNNB1 (1.6)	TNFRSF11A (1.5)	LRP5 (1.5)	LINC00326 (1.4)	CDC5L (1.4)	ENSG00000254560 (1.4)	CCDC34 (1.4)	CREB3L1 (1.3)	AXIN1 (1.3)	LRRC1 (1.2)
A10.690.552.500	Muscle Skeletal	Tissues	Muscles	0.2	>=0.20	RAPSN (6.9)	PPM1J (5.2)	MLIP (4.3)	EN1 (4.3)	PACSIN3 (4.2)	EYA4 (3.9)	DUSP3 (3.4)	NDUFS3 (3.1)	PRKAG1 (2.9)	C11orf58 (2.8)
A10.690.552	Muscle Striated	Tissues	Muscles	0.2	>=0.20	RAPSN (6.9)	PPM1J (5.2)	MLIP (4.3)	EN1 (4.3)	PACSIN3 (4.2)	EYA4 (3.9)	DUSP3 (3.4)	NDUFS3 (3.1)	PRKAG1 (2.9)	C11orf58 (2.8)
A05.360.319.887	Vulva	Urogenital System	Genitalia	0.21	>=0.20	LRRC1 (2.5)	WNT4 (2.0)	MAFB (1.9)	JAG1 (1.8)	WNT2B (1.7)	WNT16 (1.5)	GAL (1.2)	CDC42-IT1 (1.2)	NXN (1.2)	CD44 (1.1)
A11.066	Antigen Presenting Cells	Cells	Antigen-Presenting Cells	0.21	>=0.20	SPI1 (2.5)	CSF1 (2.4)	TNFRSF11A (2.3)	CD44 (1.7)	RUNX1 (1.6)	ENSG00000256746 (1.5)	C17orf105 (1.5)	REEP5 (1.4)	MLL2 (1.4)	AMBRA1 (1.3)
A15.382.812.260	Dendritic Cells	Hemic and Immune Systems	Immune System	0.21	>=0.20	SPI1 (2.5)	CSF1 (2.4)	TNFRSF11A (2.3)	CD44 (1.7)	RUNX1 (1.6)	ENSG00000256746 (1.5)	C17orf105 (1.5)	REEP5 (1.4)	MLL2 (1.4)	AMBRA1 (1.3)
A02.633.567.850	Quadriceps Muscle	Musculoskeletal System	Muscles	0.21	>=0.20	RAPSN (7.0)	PPM1J (5.4)	EN1 (4.5)	MLIP (4.3)	PACSIN3 (4.2)	EYA4 (3.8)	DUSP3 (3.3)	NDUFS3 (3.2)	PRKAG1 (2.9)	C11orf58 (2.9)
A15.382.520.604.700	Spleen	Hemic and Immune Systems	Immune System	0.22	>=0.20	TNFSF11 (2.8)	CHRM4 (2.1)	TNFRSF11A (1.6)	CEP120 (1.5)	RHEBL1 (1.4)	LINC00339 (1.4)	NR1H3 (1.4)	RGS9 (1.2)	MAFB (1.0)	ING3 (1.0)
A03.556	Gastrointestinal Tract	Digestive System	Gastrointestinal Tract	0.22	>=0.20	TNFRSF11A (1.8)	LRRC1 (1.4)	LGR4 (1.0)	JAG1 (1.0)	LRP5 (0.9)	TSPAN12 (0.9)	MTCH2 (0.8)	CENPW (0.8)	ENSG00000257194 (0.8)	CCDC34 (0.8)
A10.165.450	Granulation Tissue	Tissues	Connective Tissue	0.24	>=0.20	ENSG00000255496 (3.7)	TNFRSF11B (3.1)	MIR214 (2.9)	EN1 (2.8)	DNM3OS (2.6)	ENSG00000255248 (2.6)	CREB3L1 (2.5)	ENSG00000240875 (2.5)	CD109 (2.4)	BDNF (2.2)
A10.165.450.300	Cicatrix	Tissues	Connective Tissue	0.24	>=0.20	ENSG00000255496 (3.7)	TNFRSF11B (3.1)	MIR214 (2.9)	EN1 (2.8)	DNM3OS (2.6)	ENSG00000255248 (2.6)	CREB3L1 (2.5)	ENSG00000240875 (2.5)	CD109 (2.4)	BDNF (2.2)
A11.872.378.590.817	Megakaryocyte Erythroid Progenitor Cells	Cells	Stem Cells	0.25	>=0.20	C7orf58 (4.1)	ENSG00000254560 (4.1)	SLC30A10 (3.8)	GAL (3.7)	MTL5 (3.5)	EPRS (3.4)	SOCS2 (3.4)	RHEBL1 (3.0)	C16orf95 (2.9)	CRY1 (2.8)
A15.378.316.378.590.837.250	Erythroid Precursor Cells	Hemic and Immune Systems	Hematopoietic System	0.25	>=0.20	C7orf58 (4.1)	ENSG00000254560 (4.1)	SLC30A10 (3.8)	GAL (3.7)	MTL5 (3.5)	EPRS (3.4)	SOCS2 (3.4)	RHEBL1 (3.0)	C16orf95 (2.9)	CRY1 (2.8)
A03.556.124.369	Intestinal Mucosa	Digestive System	Gastrointestinal Tract	0.28	>=0.20	ENSG00000257194 (6.1)	TNFRSF11A (4.3)	SLC30A10 (4.1)	LGR4 (2.8)	CPT1A (2.3)	ENSG00000213310 (1.9)	TSPAN12 (1.8)	NDUFS3 (1.8)	WNT2B (1.8)	LRRC1 (1.7)
A11.627.624.249	Monocyte Macrophage Precursor Cells	Cells	Myeloid Cells	0.29	>=0.20	RHEBL1 (3.5)	CDC5L (3.3)	ST7L (2.8)	ZBTB40 (2.5)	TSR1 (2.0)	ENSG00000226856 (1.8)	MAFB (1.8)	RUNX1 (1.7)	CENPW (1.6)	EPRS (1.6)
A10.165.450.300.425	Keloid	Tissues	Connective Tissue	0.31	>=0.20	ENSG00000255496 (3.7)	TNFRSF11B (3.4)	ENSG00000255248 (2.7)	MIR214 (2.6)	ENSG00000240875 (2.5)	CREB3L1 (2.4)	DNM3OS (2.4)	CHRM4 (2.2)	CD109 (2.2)	ENSG00000226856 (2.1)
A15.378.316.580	Monocytes	Hemic and Immune Systems	Hematopoietic System	0.31	>=0.20	SPI1 (3.1)	CSF1 (2.4)	RUNX1 (2.0)	CD44 (2.0)	MAFB (1.9)	ENSG00000257987 (1.6)	ENSG00000257194 (1.5)	DUSP3 (1.3)	TMEM8A (1.2)	AXIN1 (1.2)
A06.407.900	Thyroid Gland	Endocrine System	Endocrine Glands	0.32	>=0.20	KCNJ16 (5.4)	ENSG00000253320 (2.5)	PPP6R3 (2.1)	ENSG00000197980 (2.0)	LRP4 (1.8)	REEP5 (1.8)	MTERFD3 (1.8)	LRRC1 (1.5)	SMAD9 (1.3)	RREB1 (1.2)
A09.371.060	Anterior Eye Segment	Sense Organs	Eye	0.33	>=0.20	WNT4 (2.9)	TNFRSF11A (2.2)	ARFGAP2 (2.1)	NXN (1.6)	TNFSF11 (1.5)	TTC35 (1.4)	HARBI1 (1.4)	MAFB (1.3)	TSPAN12 (1.2)	JAG1 (1.2)
A10.615.789	Serous Membrane	Tissues	Membranes	0.33	>=0.20	LRRC1 (1.7)	DNM3OS (1.5)	MAFB (1.3)	RSPO3 (1.2)	ENSG00000197980 (1.1)	ENSG00000254560 (1.0)	NR1H3 (0.9)	MIR214 (0.9)	MTL5 (0.9)	NXN (0.8)
A11.872.653	Neural Stem Cells	Cells	Stem Cells	0.33	>=0.20	SRR (2.9)	FGFRL1 (2.9)	LRP4 (2.8)	EYA4 (2.7)	RFX4 (2.5)	AXIN1 (2.5)	CKAP5 (2.3)	ENSG00000226856 (2.3)	CCDC34 (2.1)	APC (2.0)
A02.835.232.043	Bones of Lower Extremity	Musculoskeletal System	Skeleton	0.33	>=0.20	WNT4 (2.6)	TNFRSF11A (2.0)	ARFGAP2 (2.0)	TNFSF11 (1.4)	MAFB (1.4)	NXN (1.4)	TTC35 (1.2)	HARBI1 (1.2)	ING3 (1.1)	AMBRA1 (1.0)
A09.371.337.168	Conjunctiva	Sense Organs	Eye	0.34	>=0.20	WNT4 (2.9)	TNFRSF11A (2.3)	ARFGAP2 (2.1)	NXN (1.6)	TNFSF11 (1.5)	TTC35 (1.4)	HARBI1 (1.3)	MAFB (1.3)	JAG1 (1.2)	TSPAN12 (1.2)
A09.371.337	Eyelids	Sense Organs	Eye	0.34	>=0.20	WNT4 (2.9)	TNFRSF11A (2.3)	ARFGAP2 (2.1)	NXN (1.6)	TNFSF11 (1.5)	TTC35 (1.4)	HARBI1 (1.3)	MAFB (1.3)	JAG1 (1.2)	TSPAN12 (1.2)
A15.382.812	Mononuclear Phagocyte System	Hemic and Immune Systems	Immune System	0.34	>=0.20	CSF1 (2.8)	SPI1 (2.7)	CD44 (1.8)	RUNX1 (1.7)	MAFB (1.7)	NR1H3 (1.5)	ACP2 (1.4)	DUSP3 (1.3)	SLC8A1 (1.3)	ZBTB40 (1.2)
A05.810.453.324	Kidney Cortex	Urogenital System	Urinary Tract	0.35	>=0.20	BDNF-AS1 (6.7)	KCNJ16 (6.4)	C17orf105 (3.4)	ENSG00000255496 (2.8)	SOST (2.7)	TNFRSF11B (2.7)	ENSG00000247993 (2.2)	ENSG00000257987 (2.1)	BDNF (1.9)	DDB2 (1.9)
A05.360.444.492.362	Foreskin	Urogenital System	Genitalia	0.35	>=0.20	BDNF-AS1 (2.8)	CD109 (1.8)	ENSG00000255496 (1.5)	TNFRSF11B (1.5)	BDNF (1.4)	NXN (1.4)	LIN7C (1.3)	CSNK1G3 (1.3)	TSR1 (1.1)	ENSG00000246985 (1.0)
A05.360.444.492	Penis	Urogenital System	Genitalia	0.35	>=0.20	BDNF-AS1 (2.7)	CD109 (1.8)	ENSG00000255496 (1.4)	TNFRSF11B (1.4)	NXN (1.4)	BDNF (1.4)	LIN7C (1.2)	CSNK1G3 (1.2)	TSR1 (1.1)	ENSG00000246985 (1.0)
A11.627.635	Myeloid Progenitor Cells	Cells	Myeloid Cells	0.36	>=0.20	RHEBL1 (2.5)	CDC5L (2.3)	MTL5 (2.2)	ST7L (2.2)	TSR1 (1.9)	EPRS (1.9)	CENPW (1.8)	PSMD13 (1.8)	GAL (1.7)	LINC00339 (1.6)
A03.556.124.684	Intestine Small	Digestive System	Gastrointestinal Tract	0.37	>=0.20	LRRC1 (1.5)	ACP2 (1.1)	NR1H3 (1.1)	RSPO3 (1.0)	PRPH (1.0)	TNFRSF11A (1.0)	TMEM8A (0.8)	LGR4 (0.8)	TSPAN12 (0.8)	LRP5 (0.7)
A06.407.071.140	Adrenal Cortex	Endocrine System	Endocrine Glands	0.37	>=0.20	DNM3 (2.5)	TSPAN12 (2.4)	REEP5 (2.0)	WNT4 (2.0)	FGFRL1 (2.0)	C6orf97 (2.0)	MTERFD3 (1.8)	PRKAG1 (1.5)	SOCS2 (1.5)	LGR4 (1.5)
A03.556.875.500	Esophagus	Digestive System	Gastrointestinal Tract	0.37	>=0.20	LRRC1 (1.9)	ENSG00000254560 (1.6)	JAG1 (1.4)	LINC00326 (1.3)	ARHGAP1 (1.3)	RSPO3 (1.2)	LRP5 (1.2)	RREB1 (1.0)	MAFB (1.0)	PPP6R3 (0.9)
A02.835.232.043.300.710	Tarsal Bones	Musculoskeletal System	Skeleton	0.37	>=0.20	WNT4 (2.7)	ARFGAP2 (2.1)	TNFRSF11A (2.1)	TNFSF11 (1.5)	MAFB (1.4)	NXN (1.4)	HARBI1 (1.3)	TTC35 (1.3)	ING3 (1.1)	RND1 (1.1)
A02.835.232.043.300	Foot Bones	Musculoskeletal System	Skeleton	0.37	>=0.20	WNT4 (2.7)	ARFGAP2 (2.1)	TNFRSF11A (2.1)	TNFSF11 (1.5)	MAFB (1.4)	NXN (1.4)	HARBI1 (1.3)	TTC35 (1.3)	ING3 (1.1)	RND1 (1.1)
A05.360.319.114.630.535	Ovarian Follicle	Urogenital System	Genitalia	0.38	>=0.20	RUNX2 (5.9)	SUPT3H (4.3)	TNFSF11 (4.3)	BDNF-AS1 (3.4)	SOST (2.5)	MRPL28 (2.4)	BDNF (2.4)	EYA4 (2.3)	TSPAN12 (2.2)	KCND2 (1.9)
A06.407.312.497.535.300.500	Cumulus Cells	Endocrine System	Endocrine Glands	0.38	>=0.20	RUNX2 (5.9)	SUPT3H (4.3)	TNFSF11 (4.3)	BDNF-AS1 (3.4)	SOST (2.5)	MRPL28 (2.4)	BDNF (2.4)	EYA4 (2.3)	TSPAN12 (2.2)	KCND2 (1.9)
A11.436.329	Granulosa Cells	Cells	Epithelial Cells	0.38	>=0.20	RUNX2 (5.9)	SUPT3H (4.3)	TNFSF11 (4.3)	BDNF-AS1 (3.4)	SOST (2.5)	MRPL28 (2.4)	BDNF (2.4)	EYA4 (2.3)	TSPAN12 (2.2)	KCND2 (1.9)
A10.272.497	Epidermis	Tissues	Epithelium	0.4	>=0.20	WNT16 (9.1)	WNT4 (5.2)	EN1 (3.5)	WNT2B (3.3)	ARFGAP2 (3.1)	PPM1J (2.6)	LRP4 (2.5)	LRRC1 (2.2)	TSR1 (2.1)	LINC00339 (2.1)
A14.549.167.646	Periodontium	Stomatognathic System	Mouth	0.4	>=0.20	WNT2B (4.1)	WNT4 (3.1)	MRPL28 (2.4)	ARFGAP2 (2.2)	JAG1 (2.2)	MAFB (2.1)	CD109 (1.7)	ZNF408 (1.7)	LGR4 (1.6)	DDB2 (1.5)
A15.382.490.555.567.537	Killer Cells Natural	Hemic and Immune Systems	Immune System	0.41	>=0.20	RHEBL1 (3.6)	RGS9 (3.0)	TNFSF11 (2.2)	CEP120 (1.7)	ING3 (1.7)	SUPT3H (1.7)	ZBTB2 (1.6)	CDC42-IT1 (1.6)	ENSG00000257960 (1.5)	KBTBD4 (1.4)
A07.541	Heart	Cardiovascular System	Heart	0.41	>=0.20	SLC8A1 (6.2)	MYBPC3 (5.9)	MLIP (4.4)	DUSP3 (3.2)	ARHGAP1 (2.8)	PRPH (2.7)	CD300LG (2.5)	PRKAG1 (2.3)	NDUFS3 (2.3)	TSPAN12 (2.2)
A05.810.890	Urinary Bladder	Urogenital System	Urinary Tract	0.42	>=0.20	ENSG00000254560 (2.3)	LRRC1 (2.2)	ENSG00000257194 (1.5)	JAG1 (1.3)	PPP6R3 (1.2)	CDC42-IT1 (1.0)	LRP5 (0.8)	NR1H3 (0.8)	RREB1 (0.8)	LINC00326 (0.7)
A07.541.358.100	Atrial Appendage	Cardiovascular System	Heart	0.43	>=0.20	MYBPC3 (6.5)	MLIP (4.7)	SLC8A1 (3.5)	C11orf58 (3.2)	MPP3 (3.1)	ENSG00000240875 (2.7)	CCDC91 (2.7)	RIC8B (2.6)	MTERFD3 (2.4)	EYA4 (2.3)
A15.382.490.555.567.622	Lymphocytes Null	Hemic and Immune Systems	Immune System	0.43	>=0.20	RHEBL1 (5.3)	RGS9 (3.0)	WNT1 (2.5)	DDB2 (2.4)	ENSG00000232995 (2.2)	TSR1 (2.2)	SUPT3H (2.0)	PSMD13 (2.0)	C16orf95 (1.9)	CCDC34 (1.9)
A15.382.812.522	Macrophages	Hemic and Immune Systems	Immune System	0.44	>=0.20	CSF1 (3.6)	NR1H3 (3.0)	SPI1 (2.4)	PTPMT1 (2.4)	ACP2 (2.2)	CD44 (1.8)	MAFB (1.7)	ZBTB40 (1.6)	SLC8A1 (1.5)	DUSP3 (1.4)
A11.872.378	Hematopoietic Stem Cells	Cells	Stem Cells	0.44	>=0.20	RHEBL1 (2.1)	MTL5 (2.0)	CDC5L (2.0)	TSR1 (1.9)	ST7L (1.7)	ZBTB40 (1.5)	LINC00339 (1.5)	CENPW (1.5)	ING3 (1.4)	PSMD13 (1.4)
A07.541.358	Heart Atria	Cardiovascular System	Heart	0.44	>=0.20	MYBPC3 (6.6)	MLIP (4.6)	SLC8A1 (3.5)	MPP3 (3.1)	C11orf58 (2.9)	ENSG00000240875 (2.7)	RIC8B (2.4)	MTERFD3 (2.3)	EYA4 (2.2)	CCDC91 (2.1)
A03.556.124.526.767	Rectum	Digestive System	Gastrointestinal Tract	0.44	>=0.20	TNFRSF11A (1.5)	LRRC1 (1.3)	LGR4 (1.2)	ZNF408 (1.1)	TMEM8A (1.0)	LRP5 (1.0)	CCDC34 (1.0)	RREB1 (1.0)	CENPW (1.0)	AXIN1 (0.9)
A11.872.378.590.635	Granulocyte Macrophage Progenitor Cells	Cells	Stem Cells	0.45	>=0.20	CDC5L (2.4)	RHEBL1 (2.3)	ST7L (2.3)	ZBTB40 (1.9)	CENPW (1.7)	TSR1 (1.6)	PSMD13 (1.6)	MTL5 (1.6)	SPI1 (1.5)	RUNX1 (1.5)
A07.541.560	Heart Ventricles	Cardiovascular System	Heart	0.45	>=0.20	SLC8A1 (7.0)	MYBPC3 (6.3)	MLIP (4.8)	DUSP3 (3.8)	ARHGAP1 (3.2)	PRPH (3.0)	CD300LG (2.8)	PRKAG1 (2.8)	NDUFS3 (2.7)	PACSIN3 (2.5)
A06.407.312.782	Testis	Endocrine System	Endocrine Glands	0.46	>=0.20	WNT2B (3.7)	MBL2 (3.4)	ENSG00000197980 (3.3)	ST7L (3.1)	CCDC34 (2.7)	MIR214 (2.3)	DNM3OS (2.1)	SRR (1.7)	CSNK1G3 (1.7)	KCND2 (1.6)
A03.556.875.875	Stomach	Digestive System	Gastrointestinal Tract	0.47	>=0.20	RSPO3 (1.5)	LRP5 (1.3)	LRRC1 (1.2)	CREB3L1 (1.2)	ARHGAP1 (1.1)	RND1 (1.0)	WNT2B (1.0)	ACP2 (0.8)	WLS (0.8)	TMEM8A (0.8)
A06.407.071	Adrenal Glands	Endocrine System	Endocrine Glands	0.48	>=0.20	TSPAN12 (2.1)	DNM3 (2.0)	WNT4 (1.7)	FGFRL1 (1.7)	C6orf97 (1.6)	MTERFD3 (1.5)	CKAP5 (1.4)	LRP5 (1.3)	REEP5 (1.3)	SOCS2 (1.3)
A03.556.875	Upper Gastrointestinal Tract	Digestive System	Gastrointestinal Tract	0.48	>=0.20	LRRC1 (1.4)	RSPO3 (1.3)	LRP5 (1.2)	ARHGAP1 (1.1)	JAG1 (0.9)	CREB3L1 (0.9)	ENSG00000254560 (0.9)	WNT2B (0.8)	TMEM8A (0.8)	LINC00326 (0.8)
A15.145.229.637.555.567.562.725	Plasma Cells	Hemic and Immune Systems	Blood	0.49	>=0.20	C16orf95 (3.3)	IDUA (3.3)	HARBI1 (3.2)	ENSG00000217404 (3.0)	CSNK1G3 (2.5)	PTPMT1 (2.4)	WIPI1 (2.3)	LIN7C (2.2)	ENSG00000256746 (2.1)	REEP5 (2.1)
A15.145.693	Plasma	Hemic and Immune Systems	Blood	0.49	>=0.20	C16orf95 (3.3)	IDUA (3.2)	HARBI1 (3.2)	ENSG00000217404 (3.0)	CSNK1G3 (2.5)	PTPMT1 (2.4)	WIPI1 (2.3)	LIN7C (2.2)	REEP5 (2.1)	ENSG00000256746 (2.1)
A10.549.400	Lymph Nodes	Tissues	Lymphoid Tissue	0.54	>=0.20	TNFSF11 (3.1)	NR1H3 (2.4)	LINC00339 (1.6)	CTNNB1 (1.4)	CEP120 (1.2)	CAPZA1 (1.2)	MAFB (1.1)	PPP6R3 (0.9)	ACP2 (0.8)	CCDC91 (0.7)
A05.360.319.679.256	Cervix Uteri	Urogenital System	Genitalia	0.56	>=0.20	LINC00326 (1.8)	CENPW (1.4)	LRRC1 (1.2)	MAFB (1.2)	JAG1 (1.1)	ENSG00000197980 (1.0)	RREB1 (0.8)	CCDC34 (0.8)	CDC5L (0.8)	NXN (0.7)
A03.556.500.760	Salivary Glands	Digestive System	Gastrointestinal Tract	0.57	>=0.20	TNFRSF11A (2.7)	ENSG00000256746 (2.5)	ZNF408 (2.4)	ENSG00000225084 (1.9)	ACP2 (1.9)	C11orf49 (1.7)	PTPMT1 (1.7)	RND1 (1.7)	ENSG00000247993 (1.6)	TSPAN12 (1.5)
A03.556.500.760.464	Parotid Gland	Digestive System	Gastrointestinal Tract	0.58	>=0.20	ENSG00000256746 (2.6)	TNFRSF11A (2.5)	ZNF408 (2.4)	C11orf49 (2.0)	PTPMT1 (1.9)	ENSG00000225084 (1.7)	RND1 (1.7)	ACP2 (1.7)	ENSG00000247993 (1.7)	PACSIN3 (1.5)
A15.382.520	Lymphatic System	Hemic and Immune Systems	Immune System	0.63	>=0.20	TNFSF11 (2.8)	NR1H3 (1.7)	LINC00339 (1.3)	CEP120 (1.2)	CAPZA1 (1.1)	CTNNB1 (1.0)	ENSG00000232995 (0.9)	MAFB (0.8)	AMBRA1 (0.8)	FAM3C (0.8)
A10.549	Lymphoid Tissue	Tissues	Lymphoid Tissue	0.63	>=0.20	TNFSF11 (2.8)	NR1H3 (1.7)	LINC00339 (1.3)	CEP120 (1.2)	CAPZA1 (1.1)	CTNNB1 (1.0)	ENSG00000232995 (0.9)	MAFB (0.8)	AMBRA1 (0.8)	FAM3C (0.8)
A10.615.550.599	Mouth Mucosa	Tissues	Membranes	0.65	>=0.20	WNT4 (3.7)	JAG1 (1.9)	LRRC1 (1.9)	TTC35 (1.8)	MTCH2 (1.6)	PACSIN3 (1.6)	MAFB (1.6)	MLIP (1.4)	TNFRSF11A (1.2)	WLS (1.2)
A14.724.557	Nasopharynx	Stomatognathic System	Pharynx	0.66	>=0.20	ENSG00000226856 (4.0)	PRPH (3.5)	ENSG00000232995 (3.3)	MEPE (2.8)	MPP3 (2.7)	ENSG00000240875 (2.7)	CHRM4 (2.4)	COLEC10 (2.0)	ENSG00000254560 (1.9)	AXIN1 (1.7)
A15.145.229.637.555	Leukocytes Mononuclear	Hemic and Immune Systems	Blood	0.67	>=0.20	ZBTB40 (1.5)	RUNX1 (1.4)	RHEBL1 (1.4)	WNT1 (1.3)	HARBI1 (1.2)	ENSG00000213310 (1.1)	ENSG00000256746 (1.1)	IDUA (1.1)	ZBTB2 (1.1)	ENSG00000217404 (1.1)
A11.436.397	Keratinocytes	Cells	Epithelial Cells	0.68	>=0.20	HARBI1 (2.8)	ENSG00000257987 (2.4)	PRPH (1.8)	AXIN1 (1.7)	CD109 (1.7)	ARHGAP1 (1.6)	WNT4 (1.6)	GLRX3 (1.6)	ATG13 (1.4)	NXN (1.4)
A11.118.637.555.567.562	B Lymphocytes	Cells	Blood Cells	0.69	>=0.20	C16orf95 (2.4)	HARBI1 (2.4)	IDUA (2.3)	ENSG00000217404 (2.3)	CSNK1G3 (2.1)	FAM3C (2.0)	ENSG00000256746 (2.0)	PTPMT1 (1.8)	ENSG00000213310 (1.8)	ENSG00000257711 (1.6)
A11.063	Antibody Producing Cells	Cells	Antibody-Producing Cells	0.69	>=0.20	C16orf95 (2.4)	HARBI1 (2.4)	IDUA (2.3)	ENSG00000217404 (2.3)	CSNK1G3 (2.1)	FAM3C (2.0)	ENSG00000256746 (2.0)	PTPMT1 (1.8)	ENSG00000213310 (1.8)	ENSG00000257711 (1.6)
A14.549	Mouth	Stomatognathic System	Mouth	0.69	>=0.20	WNT4 (2.6)	PACSIN3 (1.5)	WNT2B (1.5)	JAG1 (1.4)	MAFB (1.3)	LRRC1 (1.3)	ENSG00000256746 (1.2)	TNFRSF11A (1.1)	NXN (1.1)	MLIP (1.0)
A11.627	Myeloid Cells	Cells	Myeloid Cells	0.7	>=0.20	SPI1 (3.1)	CSF1 (2.3)	RUNX1 (1.6)	CD44 (1.6)	CDC42-IT1 (1.5)	CELF1 (1.3)	SLC8A1 (1.3)	TMEM8A (1.2)	MAFB (1.2)	RREB1 (1.2)
A15.382.680	Phagocytes	Hemic and Immune Systems	Immune System	0.7	>=0.20	SPI1 (3.3)	CSF1 (2.5)	CD44 (1.7)	RUNX1 (1.7)	CDC42-IT1 (1.6)	MAFB (1.4)	SLC8A1 (1.4)	CELF1 (1.4)	TMEM8A (1.3)	MLL2 (1.3)
A09.371	Eye	Sense Organs	Eye	0.71	>=0.20	ARFGAP2 (2.1)	WNT4 (1.5)	MRPL28 (1.4)	CTNNB1 (1.1)	AMBRA1 (0.9)	CAPZA1 (0.9)	TCF7L1 (0.8)	C11orf58 (0.8)	NXN (0.8)	ENSG00000232995 (0.8)
A11.329.372.600	Macrophages Alveolar	Cells	Connective Tissue Cells	0.73	>=0.20	CSF1 (4.4)	PTPMT1 (4.3)	NR1H3 (3.6)	ACP2 (2.5)	SLC8A1 (1.9)	HARBI1 (1.8)	ZBTB40 (1.8)	C7orf58 (1.7)	CD44 (1.7)	SPI1 (1.6)
A15.145.229.334	Erythrocytes	Hemic and Immune Systems	Blood	0.73	>=0.20	C7orf58 (2.7)	ENSG00000254560 (2.4)	SOCS2 (2.3)	MTL5 (2.3)	ENSG00000225084 (2.3)	ENSG00000256746 (2.2)	SLC30A10 (2.2)	ENSG00000257711 (2.1)	CRY1 (2.0)	MRPL28 (2.0)
A11.443	Erythroid Cells	Cells	Erythroid Cells	0.73	>=0.20	C7orf58 (2.6)	SOCS2 (2.3)	MTL5 (2.3)	ENSG00000254560 (2.3)	ENSG00000225084 (2.3)	ENSG00000256746 (2.2)	MRPL28 (2.1)	SLC30A10 (2.1)	ENSG00000257711 (2.1)	CRY1 (2.0)
A05.810	Urinary Tract	Urogenital System	Urinary Tract	0.75	>=0.20	KCNJ16 (4.3)	TSPAN12 (2.4)	SOST (2.2)	ENSG00000197980 (1.5)	TNFRSF11B (1.1)	MTCH2 (1.0)	NR1H3 (0.9)	ENSG00000254560 (0.9)	MTERFD3 (0.9)	JAG1 (0.8)
A10.165	Connective Tissue	Tissues	Connective Tissue	0.75	>=0.20	RUNX1 (2.0)	ENSG00000217404 (1.9)	IDUA (1.8)	ZNF408 (1.7)	CPT1A (1.3)	CDC42 (1.3)	ENSG00000246985 (1.2)	CDC42-IT1 (1.2)	ATG13 (1.2)	ENSG00000226856 (1.2)
A02.835	Skeleton	Musculoskeletal System	Skeleton	0.75	>=0.20	RUNX1 (2.1)	ENSG00000217404 (2.0)	IDUA (1.9)	ZNF408 (1.8)	CDC42 (1.4)	CPT1A (1.3)	ENSG00000226856 (1.3)	ATG13 (1.3)	ENSG00000246985 (1.3)	CDC42-IT1 (1.2)
A15.378.316	Bone Marrow Cells	Hemic and Immune Systems	Hematopoietic System	0.76	>=0.20	SPI1 (3.3)	CDC42-IT1 (1.9)	RUNX1 (1.7)	CSF1 (1.7)	AXIN1 (1.6)	CD44 (1.4)	CAPZA1 (1.3)	DGKZ (1.3)	RREB1 (1.3)	TMEM8A (1.2)
A15.378	Hematopoietic System	Hemic and Immune Systems	Hematopoietic System	0.76	>=0.20	SPI1 (3.3)	CDC42-IT1 (1.9)	RUNX1 (1.7)	CSF1 (1.7)	AXIN1 (1.6)	CD44 (1.4)	CAPZA1 (1.3)	DGKZ (1.3)	RREB1 (1.3)	TMEM8A (1.2)
A05.810.453	Kidney	Urogenital System	Urinary Tract	0.76	>=0.20	KCNJ16 (4.7)	TSPAN12 (2.6)	SOST (2.3)	ENSG00000197980 (1.6)	TNFRSF11B (1.2)	MTCH2 (1.1)	MTERFD3 (1.0)	NR1H3 (0.9)	REEP5 (0.8)	LGR4 (0.8)
A14.549.885	Tongue	Stomatognathic System	Mouth	0.77	>=0.20	ZNF408 (4.6)	ENSG00000256746 (3.6)	WNT2B (2.9)	ENSG00000254560 (2.7)	ENSG00000225084 (2.2)	MPP3 (1.9)	NXN (1.8)	SHFM1 (1.8)	ENSG00000213310 (1.7)	WNT4 (1.7)
A15.382.490.555.567	Lymphocytes	Hemic and Immune Systems	Immune System	0.78	>=0.20	RHEBL1 (1.7)	ZBTB40 (1.6)	ENSG00000217404 (1.6)	WNT1 (1.6)	C16orf95 (1.5)	CEP120 (1.4)	KBTBD4 (1.4)	HARBI1 (1.4)	ING3 (1.3)	CSNK1G3 (1.3)
A02.835.232	Bone and Bones	Musculoskeletal System	Skeleton	0.79	>=0.20	RUNX1 (2.1)	ENSG00000217404 (2.0)	IDUA (1.9)	ZNF408 (1.9)	CDC42 (1.4)	CPT1A (1.4)	ENSG00000246985 (1.3)	ENSG00000226856 (1.3)	ATG13 (1.3)	CDC42-IT1 (1.3)
A11.118.637.555.567.562.440	Precursor Cells B Lymphoid	Cells	Blood Cells	0.81	>=0.20	FAM3C (5.6)	CDC42-IT1 (3.0)	ING3 (2.7)	CEP120 (2.7)	CDC42 (2.6)	CSNK1G3 (2.6)	WNT1 (2.3)	TSR1 (2.2)	ZBTB40 (2.1)	ZBTB2 (1.8)
A11.872.378.294	Lymphoid Progenitor Cells	Cells	Stem Cells	0.81	>=0.20	FAM3C (5.6)	CDC42-IT1 (3.0)	ING3 (2.7)	CEP120 (2.7)	CDC42 (2.6)	CSNK1G3 (2.6)	WNT1 (2.3)	TSR1 (2.2)	ZBTB40 (2.1)	ZBTB2 (1.8)
A15.382.216	Bone Marrow	Hemic and Immune Systems	Immune System	0.84	>=0.20	RUNX1 (2.4)	ENSG00000217404 (2.1)	IDUA (2.1)	ZNF408 (2.1)	CDC42 (1.6)	CPT1A (1.5)	ATG13 (1.5)	ENSG00000246985 (1.5)	CDC42-IT1 (1.5)	PRPH (1.4)
A15.382	Immune System	Hemic and Immune Systems	Immune System	0.85	>=0.20	RUNX1 (1.8)	ZNF408 (1.4)	CDC42-IT1 (1.4)	IDUA (1.3)	CDC42 (1.2)	ENSG00000217404 (1.2)	SPI1 (1.2)	ENSG00000226856 (1.1)	CPT1A (1.0)	ATG13 (1.0)
A11.118.637.555.567.569	T Lymphocytes	Cells	Blood Cells	0.85	>=0.20	ZBTB40 (2.3)	CEP120 (2.1)	WNT1 (2.0)	CDC42-IT1 (1.9)	SUPT3H (1.6)	ZBTB2 (1.6)	AMBRA1 (1.5)	RHEBL1 (1.5)	KBTBD4 (1.4)	CRY1 (1.4)
A11.627.340.360	Granulocyte Precursor Cells	Cells	Myeloid Cells	0.85	>=0.20	MTL5 (3.2)	ENSG00000197980 (2.6)	ENSG00000232995 (2.6)	ENSG00000257711 (2.2)	ING3 (2.2)	SPI1 (2.0)	CPT1A (2.0)	PSMD13 (1.8)	CENPW (1.7)	CAPZA1 (1.6)
A15.145.300	Fetal Blood	Hemic and Immune Systems	Blood	0.86	>=0.20	SPI1 (1.9)	C17orf105 (1.9)	RUNX1 (1.8)	WNT1 (1.7)	ENSG00000247993 (1.7)	SSBP3 (1.6)	ZNF408 (1.5)	MRPL28 (1.3)	ENSG00000257711 (1.2)	MTL5 (1.1)
A11.118.637.555.567.569.200.700	T Lymphocytes Regulatory	Cells	Blood Cells	0.87	>=0.20	ZBTB40 (4.4)	ENSG00000257960 (2.8)	CRY1 (2.4)	ZBTB2 (2.2)	CEP120 (2.2)	CDC42 (2.1)	WNT1 (2.0)	CDC42-IT1 (1.9)	DDB2 (1.8)	ING3 (1.7)
A11.118.637	Leukocytes	Cells	Blood Cells	0.88	>=0.20	SPI1 (1.6)	CDC42-IT1 (1.5)	RUNX1 (1.4)	ING3 (1.2)	WNT1 (1.2)	ZBTB40 (1.1)	ZBTB2 (1.1)	AXIN1 (1.1)	RHEBL1 (1.1)	ZNF408 (1.1)
A14.724	Pharynx	Stomatognathic System	Pharynx	0.88	>=0.20	ENSG00000232995 (2.8)	ENSG00000226856 (2.4)	PRPH (2.0)	MEPE (1.7)	ENSG00000240875 (1.5)	TNFSF11 (1.4)	CHRM4 (1.3)	ENSG00000217404 (1.3)	ENSG00000197980 (1.2)	ZBTB40 (1.2)
A15.145.229	Blood Cells	Hemic and Immune Systems	Blood	0.89	>=0.20	SPI1 (1.8)	CDC42-IT1 (1.7)	ZBTB40 (1.3)	ING3 (1.2)	RUNX1 (1.2)	ZBTB2 (1.2)	AXIN1 (1.0)	CDC42 (1.0)	CAPZA1 (1.0)	WNT1 (1.0)
A08.186.211.730.885.287.249.487	Corpus Striatum	Nervous System	Central Nervous System	0.91	>=0.20	MLL2 (7.1)	RGS9 (7.1)	KCNJ16 (3.9)	ZIC4 (3.3)	DNM3 (3.2)	ENSG00000247993 (3.1)	ENSG00000256746 (3.1)	RFX4 (3.0)	ENSG00000213310 (2.9)	CTNNB1 (2.9)
A08.713	Neurosecretory Systems	Nervous System	Neurosecretory Systems	0.92	>=0.20	SMG6 (3.8)	ATG13 (3.6)	RGS9 (3.4)	ENSG00000240875 (3.1)	ENSG00000246985 (3.0)	MADD (2.7)	C11orf49 (2.6)	MEPE (2.0)	ENSG00000253320 (2.0)	ZBTB40 (2.0)
A08.186.211.730.317.357.352.435	Hypothalamo Hypophyseal System	Nervous System	Central Nervous System	0.92	>=0.20	SMG6 (3.8)	ATG13 (3.6)	RGS9 (3.4)	ENSG00000240875 (3.1)	ENSG00000246985 (3.0)	MADD (2.7)	C11orf49 (2.6)	MEPE (2.0)	ENSG00000253320 (2.0)	ZBTB40 (2.0)
A08.186.211.730.317.357.352	Hypothalamus Middle	Nervous System	Central Nervous System	0.92	>=0.20	SMG6 (3.8)	ATG13 (3.6)	RGS9 (3.4)	ENSG00000240875 (3.1)	ENSG00000246985 (3.0)	MADD (2.7)	C11orf49 (2.6)	MEPE (2.0)	ENSG00000253320 (2.0)	ZBTB40 (2.0)
A15.145.229.637.555.567.569.200	CD4 Positive T Lymphocytes	Hemic and Immune Systems	Blood	0.93	>=0.20	ZBTB40 (4.6)	ENSG00000257960 (3.3)	WNT1 (2.3)	CRY1 (2.1)	ZBTB2 (1.9)	CEP120 (1.8)	RFX4 (1.7)	CDC42 (1.6)	DDB2 (1.5)	C17orf105 (1.5)
A08.186.211.132.810.428.200	Cerebellum	Nervous System	Central Nervous System	0.94	>=0.20	ZIC4 (7.5)	ZIC1 (7.4)	MPP3 (5.3)	KCND2 (5.1)	CELF1 (4.2)	LIN7C (4.1)	C1QTNF4 (3.7)	CTNNB1 (3.3)	ING3 (3.2)	DNM3 (3.0)
A15.145	Blood	Hemic and Immune Systems	Blood	0.95	>=0.20	CDC42-IT1 (2.2)	SPI1 (2.1)	RUNX1 (1.3)	CDC42 (1.2)	CELF1 (1.2)	ZBTB40 (1.1)	AXIN1 (1.0)	ING3 (1.0)	RREB1 (1.0)	ZNF408 (1.0)
A09.371.729	Retina	Sense Organs	Eye	0.96	>=0.20	PRPH (4.3)	LGR4 (3.2)	MTERFD3 (2.7)	SMAD9 (2.5)	CCDC34 (2.5)	C1QTNF4 (2.3)	SSBP3 (2.3)	APC (2.2)	SRR (2.0)	PPP6R3 (2.0)
A08.186.211.865.428	Metencephalon	Nervous System	Central Nervous System	0.97	>=0.20	ZIC4 (6.7)	ZIC1 (6.7)	MPP3 (5.0)	KCND2 (4.7)	CELF1 (3.7)	C1QTNF4 (3.5)	LIN7C (3.4)	APC (2.9)	CTNNB1 (2.9)	DNM3 (2.8)
A08.186.211.865	Rhombencephalon	Nervous System	Central Nervous System	0.97	>=0.20	ZIC4 (6.7)	ZIC1 (6.7)	MPP3 (5.0)	KCND2 (4.7)	CELF1 (3.7)	C1QTNF4 (3.5)	LIN7C (3.4)	APC (2.9)	CTNNB1 (2.9)	DNM3 (2.8)
A15.382.520.604.800	Palatine Tonsil	Hemic and Immune Systems	Immune System	0.97	>=0.20	MLL2 (2.8)	AMBRA1 (2.2)	ENSG00000232995 (2.1)	FAM3C (1.9)	CDC42-IT1 (1.6)	TNFSF11 (1.6)	C17orf105 (1.6)	ZBTB40 (1.6)	ENSG00000197980 (1.4)	CELF1 (1.4)
A04.623.603	Oropharynx	Respiratory System	Pharynx	0.97	>=0.20	MLL2 (2.8)	AMBRA1 (2.2)	ENSG00000232995 (2.1)	FAM3C (1.9)	CDC42-IT1 (1.6)	TNFSF11 (1.6)	C17orf105 (1.6)	ZBTB40 (1.6)	ENSG00000197980 (1.4)	CELF1 (1.4)
A08.186.211.730.317.357	Hypothalamus	Nervous System	Central Nervous System	0.98	>=0.20	ATG13 (3.5)	SMG6 (3.4)	RGS9 (3.0)	ENSG00000240875 (2.9)	MADD (2.6)	C11orf49 (2.6)	ENSG00000246985 (2.5)	MEPE (2.1)	SSBP3 (1.9)	ZBTB40 (1.9)
A15.382.490.315.583	Neutrophils	Hemic and Immune Systems	Immune System	0.99	>=0.20	CDC42-IT1 (5.3)	SPI1 (4.6)	MLL2 (2.8)	AXIN1 (2.7)	KCNJ2 (2.6)	APC (2.5)	DGKZ (2.3)	CAPZA1 (2.1)	TMEM8A (2.1)	CELF1 (2.0)
A11.118.637.415	Granulocytes	Cells	Blood Cells	0.99	>=0.20	CDC42-IT1 (4.8)	SPI1 (4.3)	MLL2 (2.6)	AXIN1 (2.5)	KCNJ2 (2.4)	APC (2.3)	DGKZ (2.2)	CAPZA1 (2.1)	ING3 (2.0)	TMEM8A (1.9)
A15.145.229.188	Blood Platelets	Hemic and Immune Systems	Blood	0.99	>=0.20	ENSG00000225084 (6.5)	DNM3 (5.7)	ENSG00000256746 (5.1)	C17orf105 (5.0)	ENSG00000257711 (4.7)	CPT1A (4.2)	ENSG00000257960 (3.6)	C11orf58 (3.0)	ZNF408 (2.8)	MEPE (2.5)
A08.186.211.730.885.287.249	Basal Ganglia	Nervous System	Central Nervous System	0.99	>=0.20	RGS9 (5.0)	MLL2 (4.8)	KCNJ16 (2.8)	DNM3 (2.6)	RFX4 (2.5)	APC (2.5)	DDN (2.4)	LRP4 (2.4)	ZIC4 (2.4)	SSBP3 (2.3)
A08.186.211.132	Brain Stem	Nervous System	Central Nervous System	0.99	>=0.20	ZIC1 (4.9)	ZIC4 (4.8)	MPP3 (4.0)	KCND2 (3.9)	C1QTNF4 (3.0)	APC (2.8)	KCNJ16 (2.6)	DNM3 (2.4)	MADD (2.3)	CELF1 (2.2)
A08.186.211.730.317	Diencephalon	Nervous System	Central Nervous System	1	>=0.20	ATG13 (3.1)	SMG6 (2.6)	C11orf49 (2.5)	ENSG00000240875 (2.4)	MADD (2.4)	RGS9 (2.3)	MEPE (2.2)	ENSG00000225084 (2.0)	SSBP3 (1.8)	ARHGAP1 (1.7)
A08.186.211.653	Mesencephalon	Nervous System	Central Nervous System	1	>=0.20	KCNJ16 (2.8)	APC (2.4)	ATG13 (2.4)	PRPH (2.3)	ENSG00000225084 (2.3)	RFX4 (2.2)	KCND2 (2.1)	ENSG00000226856 (2.0)	SSBP3 (2.0)	KCNJ2 (2.0)
A08.186	Central Nervous System	Nervous System	Central Nervous System	1	>=0.20	RFX4 (2.9)	APC (2.2)	LRP4 (2.0)	C1QTNF4 (1.6)	KCND2 (1.6)	DDN (1.6)	ZIC1 (1.5)	C11orf49 (1.4)	DNM3 (1.4)	MADD (1.3)
A08.186.211	Brain	Nervous System	Central Nervous System	1	>=0.20	RFX4 (2.9)	APC (2.2)	LRP4 (2.0)	C1QTNF4 (1.6)	KCND2 (1.6)	DDN (1.6)	ZIC1 (1.5)	C11orf49 (1.5)	DNM3 (1.4)	MADD (1.3)
A08.186.211.730.885.287.500.670	Parietal Lobe	Nervous System	Central Nervous System	1	>=0.20	RFX4 (3.5)	DDN (3.2)	APC (2.8)	LRP4 (2.7)	C1QTNF4 (2.5)	RND1 (2.3)	SSBP3 (2.2)	C11orf49 (2.1)	KCNJ16 (1.8)	ARFGAP2 (1.8)
A08.186.211.730.885.287.500.270	Frontal Lobe	Nervous System	Central Nervous System	1	>=0.20	ENSG00000225084 (4.0)	DDN (3.4)	RFX4 (3.3)	MRPL28 (3.3)	RND1 (3.1)	C1QTNF4 (3.0)	C11orf49 (2.9)	SSBP3 (2.7)	SLC30A10 (2.7)	MEPE (2.7)
A08.186.211.464.405	Hippocampus	Nervous System	Central Nervous System	1	>=0.20	RFX4 (3.0)	APC (3.0)	DDN (3.0)	C1QTNF4 (2.4)	MADD (2.3)	LRP4 (2.1)	DNM3 (2.1)	C11orf49 (2.1)	RND1 (1.8)	BDNF (1.7)
A08.186.211.464.710	Parahippocampal Gyrus	Nervous System	Central Nervous System	1	>=0.20	DDN (3.8)	C1QTNF4 (2.8)	APC (2.7)	RND1 (2.6)	RFX4 (2.5)	C11orf49 (2.4)	LRP4 (2.2)	SLC30A10 (2.1)	DNM3 (2.1)	MADD (2.0)
A08.186.211.464.710.225	Entorhinal Cortex	Nervous System	Central Nervous System	1	>=0.20	DDN (3.8)	C1QTNF4 (2.8)	APC (2.7)	RND1 (2.6)	RFX4 (2.5)	C11orf49 (2.4)	LRP4 (2.2)	SLC30A10 (2.1)	DNM3 (2.1)	MADD (2.0)
A08.186.211.730.885.287.500.571.735	Visual Cortex	Nervous System	Central Nervous System	1	>=0.20	RFX4 (3.2)	RND1 (2.9)	LRP4 (2.7)	WNT2B (2.5)	C11orf49 (2.3)	LINC00326 (2.2)	MADD (2.2)	CDC42 (2.2)	DDN (2.0)	SLC30A10 (2.0)
A08.186.211.730.885.287.500.863	Temporal Lobe	Nervous System	Central Nervous System	1	>=0.20	DDN (3.8)	C1QTNF4 (2.8)	APC (2.8)	RND1 (2.6)	RFX4 (2.4)	C11orf49 (2.3)	LRP4 (2.2)	SSBP3 (2.1)	MADD (2.1)	SLC30A10 (2.1)
A08.186.211.730	Prosencephalon	Nervous System	Central Nervous System	1	>=0.20	DDN (2.8)	RFX4 (2.6)	APC (2.3)	C1QTNF4 (2.3)	C11orf49 (2.2)	RND1 (2.1)	MADD (2.1)	LRP4 (2.0)	DNM3 (1.9)	SSBP3 (1.7)
A08.186.211.464	Limbic System	Nervous System	Central Nervous System	1	>=0.20	DDN (3.3)	APC (2.7)	RFX4 (2.7)	C1QTNF4 (2.5)	RND1 (2.3)	C11orf49 (2.2)	LRP4 (2.1)	MADD (2.1)	DNM3 (2.0)	CDC42 (1.8)
A08.186.211.730.885	Telencephalon	Nervous System	Central Nervous System	1	>=0.20	DDN (3.1)	RFX4 (2.8)	APC (2.5)	C1QTNF4 (2.4)	RND1 (2.3)	LRP4 (2.2)	C11orf49 (2.1)	MADD (2.0)	DNM3 (1.9)	SLC30A10 (1.8)
A08.186.211.730.885.287	Cerebrum	Nervous System	Central Nervous System	1	>=0.20	DDN (3.1)	RFX4 (2.8)	APC (2.5)	C1QTNF4 (2.5)	RND1 (2.3)	LRP4 (2.2)	C11orf49 (2.1)	MADD (2.1)	DNM3 (1.9)	SLC30A10 (1.8)
A08.186.211.730.885.287.500.571	Occipital Lobe	Nervous System	Central Nervous System	1	>=0.20	RFX4 (3.0)	RND1 (2.9)	LRP4 (2.5)	MADD (2.3)	WNT2B (2.3)	C11orf49 (2.2)	DDN (2.1)	CDC42 (2.1)	LINC00326 (2.1)	SLC30A10 (1.9)
A08.186.211.730.885.287.500	Cerebral Cortex	Nervous System	Central Nervous System	1	>=0.20	DDN (3.2)	RFX4 (2.8)	APC (2.5)	C1QTNF4 (2.5)	RND1 (2.4)	C11orf49 (2.2)	LRP4 (2.2)	MADD (2.1)	DNM3 (1.9)	SLC30A10 (1.9)
