# Supplementary material for: Bone mineral density loci specific to the skull portray potential pleiotropic effects on craniosynostosis
Source: Commun Biol. 2023 Jul 4;6:691. doi: 10.1038/s42003-023-04869-0 (PMC10319806; doi:10.1038/s42003-023-04869-0)
Supplement: Supplementary file 10 — Supplementary Data 7 [file 42003_2023_4869_MOESM10_ESM.xlsx]

## Sheet: Table S14
Supplementary Data 7. Relevance of SK-BMD implicated genes across mice and human datasets. Skeletal phenotype data from the International Mouse Phenotyping Consortium and Mouse Genome Informatics databases and expression data from murine osteoblasts and osteoclasts. Also expression from Human bone marrow derived mesenchymal stem cells (MSC) and peripheral blood mononuclear cells (PBMC) differenti…
		MURINE DATA									HUMAN DATA
				MOUSE GENoME DATABASE			INTERNATIONAL KNOCKOUT MOUSE CONSORTIUM		EXPRESSION		EXPRESSION
Locus	Gene symbol	Mouse homolog	Is a there a kNown murine bone pheNotype?	PheNotype information in MGI	Relevant pheNotype	MGI Ref ID	IMPC Mouse Status	IMPC PheNotype	Expressed in osteoblasts	Expressed in osteoclasts	MSC	Osteoblast d4	PBMC	Osteoclast d7	Bone Biopsies
1p13.2	CTTNBP2NL	Cttnbp2nl	No	No			Mice Produced	Increased BMD -Females Only	Yes	Yes	Yes	Yes	Yes	Yes	Yes
1p13.2	MOV10	Mov10	No	No			info Not available		Yes	Yes	Yes	Yes	Yes	Yes	Yes
1p13.2	WNT2B	Wnt2b	Yes	Yes	None relevant		Mice Produced	No differences in bone parameters	Yes	barely	No	No	No	No	Yes
1p36.12	WNT4	Wnt4	Yes	Yes	Delayed bone ossification	J:129327	Info Not available		Yes	No	No	No	No	No	Yes
1p36.12	CDC42	Cdc42	Yes	Yes	AbNormal limb morphology	J:184022	Mice Produced	Short tibia	Yes	Yes	Yes	Yes	Yes	Yes	Yes
1q13.2	ST7L	Stl7	No	No			info Not available		Yes	Yes	Yes	Yes	No	No	Yes
1q24.3	C1orf105	4930558K02Rik	No	No			Mice Produced	No differences in bone parameters	No	No	No	No	No	No	Yes
1q24.3	DNM3OS	Dnm3os	Yes	Yes	decreased bone mineral density	J:143209	info Not available		Yes	No	No	No	No	No	Yes
2p11.2	TCF7L1	Tcf7l1		Yes	None relevant		Mice Produced	Trend towards abnornmal skull	Yes	No	No	Yes	No	No	Yes
2q14.2	EN1	En1	Yes	Yes	delayed bone ossification	J:19212	Info Not available		Yes	No	No	No	No	No	Yes
4p16.3	FGFRL1	Fgfrl1	Yes	Yes	abNormal bone ossification	J:149673	Info Not available		Yes	Yes	Yes	Yes	Yes	Yes	Yes
4p16.3	IDUA	Idua	Yes	Yes	increased bone mineral density	J:155619	Info Not available		Yes	Yes	Yes	Yes	Yes	Yes	Yes
4q22.1	DMP1	Dmp1	Yes	Yes	AbNormal bone remodeling	J:184352	Mice Produced	Bone phenotyping Not yet availabe	Yes	No	No	No	No	No	Yes
4q22.1	MEPE	Mepe	Yes	Yes	increased bone mineralization	J:81218	Info Not available		No	No	No	No	No	No	Yes
4q22.1	SPARCL1	Sparcl1	No	Yes	None relevant		Mice Produced	No differences in bone parameters	Yes	barely	No	No	No	No	Yes
5q22.2	REEP5	Reep5	No	No			info Not available		Yes	Yes	Yes	Yes	Yes	Yes	Yes
6p21.1	RUNX2	Runx2	Yes	Yes	Decreased bone mass	J:223410	Info Not available		Yes	Yes	Yes	Yes	Yes	No	Yes
6p21.1	SUPT3H	Supt3	Yes	Yes	None relevant		Mice Produced	No differences in bone parameters	No	Yes	Yes	Yes	Yes	Yes	Yes
6q22.33	RSPO3	Rspo3	No	Yes	None relevant		Info Not available		Yes	No	Yes	Yes	No	No	Yes
6q13	RREB1	Rreb1	Yes	Yes	None relevant		Mice Produced - Hets pheNotyped	Increased BMD	Yes	Yes	Yes	Yes	Yes	Yes	Yes
7q31.31	CPED1	Cped1	No	No			Mice Produced	No differences in bone parameters	Yes	Yes	No	No	No	No	Yes
7q31.31	ING3	Ing3	No	No			info Not available		Yes	UnkNown	No	No	No	No	Yes
7q31.31	WNT16	Wnt16	Yes	Yes	decreased bone strength	J:188156	Mice Produced	No differences in bone parameters	Yes	No	No	No	No	No	Yes
8q22.3	ODF1	Odf1	No	Yes	None relevant		Mice Produced	No differences in bone parameters	No	No	No	No	No	No	No
8q24.12	COLEC10	Colec10	Yes	Yes	Short tibia	J:211773	Mice Produced	Short tibias	Yes	No	No	No	No	No	No
8q24.12	TNFRSF11B	Tnfrsf11b	Yes	Yes	decreased bone mineral density	J:67105	Mice Produced	No differences in bone parameters	Yes	No	Yes	Yes	No	No	Yes
11p11.2	CREB3L1	Creb3l1	Yes	Yes	decreased bone mineral density	J:158242	Mice Produced	Kyphosis	Yes	Yes	No	No	No	No	Yes
11p11.2	DGKZ	Dgkz	No	Yes	None relevant		Info Not available		Yes	Yes	No	No	No	No	Yes
11p11.2	LRP4	Lrp4	Yes	Yes	abNormal spine curvature	J:224655	Info Not available		Yes	Yes	No	No	No	No	Yes
11p14.1	BDNF	Bdnf	No	Yes	None relevant		Info Not available		Yes	No	Yes	Yes	No	No	Yes
11p14.1	CCDC34	Cccdc34	No	No			Mice Produced	Bone phenotyping Not yet availabe	Yes	Yes	Yes	Yes	Yes	Yes	Yes
11p14.1	LGR4	Lgr4	No	Yes	None relevant		Info Not available		Yes	Yes	Yes	No	No	No	Yes
11p15.5	RIC8A	Ric8a	No	Yes	None relevant		Mice Produced - Hets pheNotyped	No significant bone pheNotype	Yes	UnkNown	No	No	No	No	Yes
11q13.2	LRP5	Lrp5	Yes	Yes	decreased bone mineral density	J:133196	Info Not available		Yes	Yes	Yes	Yes	No	No	Yes
12p11.22	CCDC91	Ccdc91	No	No			Mice Produced	No differences in bone parameters	Yes	Yes	Yes	Yes	Yes	Yes	Yes
12q13.12	ADCY6	Ady6	No	Yes	None relevant		Mice Produced	No significant bone pheNotype	Yes	No	Yes	Yes	No	No	Yes
12q13.12	DDX23	Ddx23	No	Yes	None relevant		Mice Produced	No significant bone pheNotype	Yes	Yes	Yes	Yes	Yes	Yes	Yes
12q13.12	MLL2	Kmt2d	No	Yes	None relevant		Mice Produced	No significant bone pheNotype	Yes	Yes	No	No	No	No	No
12q13.12	PRKAG1	Prkag1	No	Yes	None relevant		Info Not available		Yes	Yes	Yes	Yes	Yes	Yes	Yes
12q13.12	WNT1	Wnt1	No	Yes	None relevant		Mice Produced	Altered TB-BMD	No	Yes	No	No	No	No	Yes
12q23.3	TMEM263	Tmem63	No	No			Info Not available		Yes	Yes	No	No	No	No	Yes
13q13.3	SMAD9	Smad9	No	Yes	None relevant		Info Not available		Yes	No	No	Yes	No	No	Yes
13q14.11	TNFSF11	Tnfsf11	Yes	Yes	decreased bone mineral density		Info Not available		Yes	No	No	No	No	No	Yes
14q24.3	EIF2B2	Eif2b2	Yes	Yes	None relevant		Mice Produced - Hets pheNotyped	Increased BMD - males only	Yes	Yes	Yes	Yes	Yes	Yes	Yes
14q24.3	MLH3	Mlh3	Yes	Yes	None relevant		Mice Produced	Trend towards increased BMC - males only	Yes	Yes	No	No	No	No	Yes
16p13.3	TMEM8A	Tmem8	No	Yes	None relevant		Info Not available		Yes	Yes	No	No	No	No	No
17p13.3	SMG6	Smg6	No	Yes	None relevant		Mice Produced	No significant bone phenotype	Yes	Yes	No	No	No	No	Yes
17q21.31	SOST	Sost	Yes	Yes	increased bone mineral density	J:150166 , J:213541	Mice Produced	Bone data Not yet available	Yes	No	No	No	No	No	Yes
17q24.2	WIPI1	Wipi1	No	Yes	None relevant		Info Not available		Yes	Yes	Yes	Yes	Yes	Yes	Yes
20p12.2	JAG1	Jag1	No	Yes	None relevant		Info Not available		Yes	Yes	Yes	Yes	Yes	Yes	Yes
	MAFB	Mafb	No	Yes	None relevant		Info Not available		Yes	No	Yes	Yes	Yes	Yes	Yes
Genes in Novel associated loci
10q26.3	GLRX3	Glrx3	Yes	Yes	None relevant		Mice Produced	No significant bone phenotype	Yes	Yes	No	No	No	No	Yes
17q24.2	PRKAR1A	Prkar1a	Yes	Yes	Decreased BMD	J:160299	info Not available		Yes	Yes	Yes	Yes	Yes	Yes	Yes
8q22.3	AZIN1	Azin1	No	Yes	None relevant		info Not available		Yes	Yes	Yes	Yes	Yes	Yes	Yes
8q22.3	ATP6V1C1	Atp6v1c1	No	Yes	None relevant		Mice Produced	No significant bone phenotype	*	Yes	Yes	Yes	Yes	Yes	Yes
3q24	ZIC1	Zic1	Yes	Yes	Kyphosis	J:73794	info Not available		Yes	No	No	No	No	No	Yes
*Not present in the dataset
